# Supplementary material for: ﻿Delineation of species of the Tetramoriumcaespitum complex (Hymenoptera, Formicidae) in Anatolia with a diagnosis of related species-complexes
Source: Zookeys. 2025 Apr 22;1234:309–39. doi: 10.3897/zookeys.1234.142963 (PMC12041867; doi:10.3897/zookeys.1234.142963)
Supplement: XML Treatment for Tetramorium flavidulum [file zookeys.1234.142963-treatment1.xml]

<!DOCTYPE tp:taxon-treatment
  PUBLIC "-//TaxonX//DTD Taxonomic Treatment Publishing DTD v0 20100105//EN" "tax-treatment-NSO.dtd">
<tp:taxon-treatment xmlns:tp="http://www.plazi.org/taxpub"><tp:treatment-meta><kwd-group><label>Taxon classification</label><kwd>
                <named-content content-type="kingdom">Animalia</named-content>
              </kwd></kwd-group><mixed-citation publication-type="journal"><person-group><name><surname>Wagner</surname><given-names>Herbert C.</given-names></name><name><surname>Cordonnier</surname><given-names>Marion</given-names></name><name><surname>Kaufmann</surname><given-names>Bernard</given-names></name><name><surname>Kiran</surname><given-names>Kadri</given-names></name><name><surname>Karaman</surname><given-names>Celal</given-names></name><name><surname>Schultz</surname><given-names>Roland</given-names></name><name><surname>Seifert</surname><given-names>Bernhard</given-names></name><name><surname>Csősz</surname><given-names>Sándor</given-names></name></person-group><article-title>﻿Delineation of species of the <italic><tp:taxon-name><tp:taxon-name-part taxon-name-part-type="genus" reg="Tetramorium">Tetramorium</tp:taxon-name-part><tp:taxon-name-part taxon-name-part-type="species" reg="caespitum">caespitum</tp:taxon-name-part></tp:taxon-name></italic> complex (<tp:taxon-name><tp:taxon-name-part taxon-name-part-type="order">Hymenoptera</tp:taxon-name-part></tp:taxon-name>, <tp:taxon-name><tp:taxon-name-part taxon-name-part-type="family">Formicidae</tp:taxon-name-part></tp:taxon-name>) in Anatolia with a diagnosis of related species-complexes</article-title><source>Zookeys</source><day>22</day><month>04</month><year>2025</year><volume>1234</volume><fpage>309</fpage><lpage>339</lpage><pub-id pub-id-type="doi">10.3897/zookeys.1234.142963</pub-id></mixed-citation></tp:treatment-meta><tp:nomenclature><label>﻿</label><tp:taxon-name>
              <object-id xmlns:xlink="http://www.w3.org/1999/xlink" content-type="arpha" xlink:type="simple">D49CDCFA-BC4C-55F1-8A09-6063EBF11F96</object-id>
              <tp:taxon-name-part taxon-name-part-type="genus" reg="Tetramorium">Tetramorium</tp:taxon-name-part>
              <tp:taxon-name-part taxon-name-part-type="species" reg="flavidulum">flavidulum</tp:taxon-name-part>
            </tp:taxon-name><tp:taxon-authority>Santschi, 1910</tp:taxon-authority></tp:nomenclature><tp:treatment-sec sec-type="notes" id="SECID0EG1CI"><title>Note.</title><p>Based on morphological criteria (<xref ref-type="bibr" rid="B21">Csősz et al. 2007</xref>; <xref ref-type="bibr" rid="B20">Csősz and Schulz 2010</xref>; <xref ref-type="bibr" rid="B43">Radchenko and Scupola 2015</xref>; <xref ref-type="bibr" rid="B63">Wagner et al. 2017</xref>; <xref ref-type="bibr" rid="B66">2021</xref>) we place this species into the <italic><tp:taxon-name><tp:taxon-name-part taxon-name-part-type="genus" reg="Tetramorium">Tetramorium</tp:taxon-name-part><tp:taxon-name-part taxon-name-part-type="species" reg="caespitum">caespitum</tp:taxon-name-part></tp:taxon-name></italic> complex; however, we are unsure of its phylogenetic position. Future studies should investigate whether it is more closely related to species of the <italic><tp:taxon-name><tp:taxon-name-part taxon-name-part-type="genus" reg="Tetramorium">T.</tp:taxon-name-part><tp:taxon-name-part taxon-name-part-type="species" reg="caespitum">caespitum</tp:taxon-name-part></tp:taxon-name></italic> or the <italic><tp:taxon-name><tp:taxon-name-part taxon-name-part-type="genus" reg="Tetramorium">T.</tp:taxon-name-part><tp:taxon-name-part taxon-name-part-type="species" reg="chefketi">chefketi</tp:taxon-name-part></tp:taxon-name></italic> complex.</p><p><tp:taxon-name><tp:taxon-name-part taxon-name-part-type="genus" reg="Tetramorium">Tetramorium</tp:taxon-name-part><tp:taxon-name-part taxon-name-part-type="species" reg="caespitum">caespitum</tp:taxon-name-part><tp:taxon-name-part taxon-name-part-type="subspecies" reg="caespitum">caespitum</tp:taxon-name-part><tp:taxon-name-part taxon-name-part-type="infraspecific-rank">var.</tp:taxon-name-part><tp:taxon-name-part taxon-name-part-type="variety" reg="flavidula">flavidula</tp:taxon-name-part></tp:taxon-name> Emery, 1909: 702 (unavailable name); first available use: <tp:taxon-name><tp:taxon-name-part taxon-name-part-type="genus" reg="Tetramorium">Tetramorium</tp:taxon-name-part><tp:taxon-name-part taxon-name-part-type="species" reg="caespitum">caespitum</tp:taxon-name-part><tp:taxon-name-part taxon-name-part-type="infraspecific-rank">var.</tp:taxon-name-part><tp:taxon-name-part taxon-name-part-type="variety" reg="flavidula">flavidula</tp:taxon-name-part></tp:taxon-name> Sant­schi, 1910; raised to species rank: Borowiec 2014: 198. Morphology of type material investigated.</p></tp:treatment-sec><tp:treatment-sec sec-type="type locality" id="SECID0EJ4CI"><title>Type locality.</title><p>Lectotype: Anatolia, leg. M. Korb, 1886–1900.</p></tp:treatment-sec><tp:treatment-sec sec-type="Lectotype designation" id="SECID0EO4CI"><title>Lectotype designation.</title><p>Worker with non-decapitated body (of two syntype workers on one card; the other worker is decapitated with head fixed separately), labeled “anatolia Korb” [—] MUSEO GENOVA coll. C. Emery (dono 1925) [—] SYNTYPUS “<tp:taxon-name><tp:taxon-name-part taxon-name-part-type="genus" reg="Tetramorium">Tetramorium</tp:taxon-name-part><tp:taxon-name-part taxon-name-part-type="species" reg="caespitum">caespitum</tp:taxon-name-part><tp:taxon-name-part taxon-name-part-type="subspecies" reg="flavidulum">flavidulum</tp:taxon-name-part></tp:taxon-name>”. Lectotype worker and nine paralectotype workers in Museo Civico di Storia Naturale, Genova (Italy). Morphometric data of lectotype in μm: CL = 760, CW = 731, dANC = 199, EL = 152, EW = 110, FL = 285, HFL = 596, MC1TG = 29.6, ML = 845, MPPL = 250, MPSP = 331, MPST = 182, MtpW = 346, MW = 459, PEH = 256, PEL = 166, PEW = 240, PLSP = 160, PLST = 165, PnHL = 182, PoOc = 301, POTCos = 8.0, PPH = 253, PPL = 111, Ppss = 9, PPW = 283, PreOc = 197, RTI = 285, SLd = 595, SPST = 156, SPWI = 213.</p></tp:treatment-sec><tp:treatment-sec sec-type="redescription" id="SECID0EC5CI"><title>Redescription of worker.</title><p>Medium size, CS = 734 ± 53 [614, 855]. 76% of workers with yellowish head and mesosoma and an often brownish gaster (which does usually not occur in other species of the complex), 21% of workers light to medium brownish, 3% dark brownish (<italic>n</italic> = 76 workers of 24 nests).</p><p>Head strongly elongate, CL / CW = 1.031 ± 0.018 [0.990, 1.088]. Eye medium-sized, EYE / CS = 0.176 ± 0.005 [0.167, 0.191]. Scape long, SLd / CS = 0.787 ± 0.015 [0.722, 0.815]. Mesosoma short and narrow, ML / CS = 1.110 ± 0.022 [1.057, 1.179], MW / CS = 0.619 ± 0.014 [0.580, 0.667].</p><p>Promesonotal dorsum convex, metanotal groove shallow. Head, dorsum, and occiput with longitudinal costae and costulae. Postoculo-temporal area of head with rather many costae and costulae, POTCos = 9.35 ± 2.47 [4.00, 15.50]. Mesosoma dorsum longitudinally rugulose, lateral side of propodeum with strongest sculpture of complex, Ppss = 15.7 ± 10.9 [6.0, 63.7]. Dorsum of petiolar node with strong reticulate costae, dorsum of postpetiole node with strong mostly longitudinal, sometimes reticulate costae. General surface appearance dull. Connected stickman-like or reticulate microsculpture: very large units scattered over 1<sup>st</sup> gastral tergite, MC1TG = 25.93 ± 3.45 [16.30, 32.60]. Most workers with long c-shaped hairs on ventral head just posterior to buccal cavity, sinuous or crinkly hairs only in 13% of workers.</p></tp:treatment-sec><tp:treatment-sec sec-type="description" id="SECID0EP5CI"><title>Description of male.</title><p>Yellowish. Ten antennal segments. Paramere structure belongs to the <italic><tp:taxon-name><tp:taxon-name-part taxon-name-part-type="genus" reg="Tetramorium"/><tp:taxon-name-part taxon-name-part-type="species" reg="impurum">impurum</tp:taxon-name-part></tp:taxon-name></italic>-like form sensu <xref ref-type="bibr" rid="B63">Wagner et al. (2017)</xref>. Ventral paramere lobe with one sharp corner visible in posterior view. Clear division of ventral and dorsal paramere lobes, visible by emargination between lobes in posterior view. Relatively short dorsal paramere lobe, visible in posterior and dorsal view. Maxi­mal paramere structure length in lateral view of four males 912 ± 27 (885, 949) μm. No corner on ventral paramere lobe between lobe top and emargination with dorsal lobe in dorsal and posterior view. Distinct different from all other species.</p></tp:treatment-sec><tp:treatment-sec sec-type="distribution" id="SECID0ED6CI"><title>Distribution.</title><p>Known from 22 localities in Anatolia and Gökçeada Island (Fig. <xref ref-type="fig" rid="F5">11</xref>; more localities given in <xref ref-type="bibr" rid="B31">Kiran and Karaman 2020</xref>).</p></tp:treatment-sec><tp:treatment-sec sec-type="ecology" id="SECID0ER6CI"><title>Ecology.</title><p>Rather thermophilic, <abbrev xmlns:xlink="http://www.w3.org/1999/xlink" xlink:title="Standard air-temperature" id="ABBRID0EX6CI" xlink:type="simple">TAS</abbrev> of 23 sites 17.1 ± 2.6 [12.1, 26.5]. More thermophilic than <italic><tp:taxon-name><tp:taxon-name-part taxon-name-part-type="genus" reg="Tetramorium">T.</tp:taxon-name-part><tp:taxon-name-part taxon-name-part-type="species" reg="indocile">indocile</tp:taxon-name-part></tp:taxon-name></italic>, <italic><tp:taxon-name><tp:taxon-name-part taxon-name-part-type="genus" reg="Tetramorium">T.</tp:taxon-name-part><tp:taxon-name-part taxon-name-part-type="species" reg="caucasicum">caucasicum</tp:taxon-name-part></tp:taxon-name></italic>, and <italic><tp:taxon-name><tp:taxon-name-part taxon-name-part-type="genus" reg="Tetramorium">T.</tp:taxon-name-part><tp:taxon-name-part taxon-name-part-type="species" reg="impurum">impurum</tp:taxon-name-part></tp:taxon-name></italic>, less thermophilic than <italic><tp:taxon-name><tp:taxon-name-part taxon-name-part-type="genus" reg="Tetramorium">T.</tp:taxon-name-part><tp:taxon-name-part taxon-name-part-type="species" reg="immigrans">immigrans</tp:taxon-name-part></tp:taxon-name></italic>. 17 of 22 sites inhabiting woodland: <italic><tp:taxon-name><tp:taxon-name-part taxon-name-part-type="genus" reg="Quercus">Quercus</tp:taxon-name-part></tp:taxon-name></italic> forests (6), <italic><tp:taxon-name><tp:taxon-name-part taxon-name-part-type="genus" reg="Pinus">Pinus</tp:taxon-name-part><tp:taxon-name-part taxon-name-part-type="species" reg="nigra">nigra</tp:taxon-name-part></tp:taxon-name></italic> forests (4), <italic><tp:taxon-name><tp:taxon-name-part taxon-name-part-type="genus" reg="Pinus">Pinus</tp:taxon-name-part><tp:taxon-name-part taxon-name-part-type="species" reg="sylvestris">sylvestris</tp:taxon-name-part></tp:taxon-name></italic> forest (1), <italic><tp:taxon-name><tp:taxon-name-part taxon-name-part-type="genus" reg="Pinus">Pinus</tp:taxon-name-part><tp:taxon-name-part taxon-name-part-type="species" reg="sylvestris">sylvestris</tp:taxon-name-part></tp:taxon-name></italic>-<italic><tp:taxon-name><tp:taxon-name-part taxon-name-part-type="genus" reg="Quercus">Quercus</tp:taxon-name-part></tp:taxon-name></italic> forests (2), other types of mixed forests (2), <italic><tp:taxon-name><tp:taxon-name-part taxon-name-part-type="genus" reg="Olea">Olea</tp:taxon-name-part></tp:taxon-name></italic> stands (1), and scrublands (1). The rest in meadows (2), barren areas (1), river banks (1), and city centers (1).</p></tp:treatment-sec><tp:treatment-sec sec-type="phenology" id="SECID0E4CDI"><title>Phenology.</title><p>Adult sexuals in nests on 2 July ± 12 [9 June, 13 July] (<italic>n</italic> = 7).</p></tp:treatment-sec><tp:treatment-sec><!--Section generated to contain objects referenced in tp:taxon-treatment.--><fig id="F5" position="float" orientation="portrait"><object-id xmlns:xlink="http://www.w3.org/1999/xlink" content-type="doi" xlink:type="simple">10.3897/zookeys.1234.142963.figure11</object-id><object-id xmlns:xlink="http://www.w3.org/1999/xlink" content-type="arpha" xlink:type="simple">856CC898-3E5B-55B0-A77F-DE17EE8821B8</object-id><label>Figure 11.</label><caption><p>Distribution of <italic><tp:taxon-name><tp:taxon-name-part taxon-name-part-type="genus" reg="Tetramorium">Tetramorium</tp:taxon-name-part><tp:taxon-name-part taxon-name-part-type="species" reg="hungaricum">hungaricum</tp:taxon-name-part></tp:taxon-name></italic> (grey) and <italic><tp:taxon-name><tp:taxon-name-part taxon-name-part-type="genus" reg="Tetramorium">T.</tp:taxon-name-part><tp:taxon-name-part taxon-name-part-type="species" reg="flavidulum">flavidulum</tp:taxon-name-part></tp:taxon-name></italic> (pale yellow) in Anatolia and surrounding regions.</p></caption><graphic xmlns:xlink="http://www.w3.org/1999/xlink" xlink:href="zookeys-1234-309_article-142963__-g005.jpg" position="float" orientation="portrait" xlink:type="simple" id="oo_1313130.jpg"><uri content-type="original_file" xlink:type="simple">https://binary.pensoft.net/fig/1313130</uri></graphic></fig></tp:treatment-sec><ref-list><ref id="B21"><mixed-citation xmlns:xlink="http://www.w3.org/1999/xlink" xlink:type="simple"><person-group><name name-style="western"><surname>Csősz</surname><given-names>S</given-names></name><name name-style="western"><surname>Radchenko</surname><given-names>AG</given-names></name><name name-style="western"><surname>Schulz</surname><given-names>A</given-names></name></person-group> (<year>2007</year>) <article-title>Taxonomic revision of the Palaearctic <italic><tp:taxon-name><tp:taxon-name-part taxon-name-part-type="genus">Tetramorium</tp:taxon-name-part><tp:taxon-name-part taxon-name-part-type="species">chefketi</tp:taxon-name-part></tp:taxon-name></italic> species complex (<tp:taxon-name><tp:taxon-name-part taxon-name-part-type="order">Hymenoptera</tp:taxon-name-part></tp:taxon-name>: <tp:taxon-name><tp:taxon-name-part taxon-name-part-type="family">Formicidae</tp:taxon-name-part></tp:taxon-name>).</article-title><source>Zootaxa</source><volume>1405</volume>: <fpage>1</fpage>–<lpage>38</lpage>. <ext-link xlink:href="10.11646/zootaxa.1405.1.1" ext-link-type="doi" xlink:type="simple">https://doi.org/10.11646/zootaxa.1405.1.1</ext-link></mixed-citation></ref><ref id="B20"><mixed-citation xmlns:xlink="http://www.w3.org/1999/xlink" xlink:type="simple"><person-group><name name-style="western"><surname>Csősz</surname><given-names>S</given-names></name><name name-style="western"><surname>Schulz</surname><given-names>A</given-names></name></person-group> (<year>2010</year>) <article-title>A taxonomic review of the Palaearctic <italic><tp:taxon-name><tp:taxon-name-part taxon-name-part-type="genus">Tetramorium</tp:taxon-name-part><tp:taxon-name-part taxon-name-part-type="species">ferox</tp:taxon-name-part></tp:taxon-name></italic> species-complex (<tp:taxon-name><tp:taxon-name-part taxon-name-part-type="order">Hymenoptera</tp:taxon-name-part></tp:taxon-name>, <tp:taxon-name><tp:taxon-name-part taxon-name-part-type="family">Formicidae</tp:taxon-name-part></tp:taxon-name>).</article-title><source>Zootaxa</source><volume>2401</volume>: <fpage>1</fpage>–<lpage>29</lpage>. <ext-link xlink:href="10.11646/zootaxa.2401.1.1" ext-link-type="doi" xlink:type="simple">https://doi.org/10.11646/zootaxa.2401.1.1</ext-link></mixed-citation></ref><ref id="B43"><mixed-citation xmlns:xlink="http://www.w3.org/1999/xlink" xlink:type="simple"><person-group><name name-style="western"><surname>Radchenko</surname><given-names>AG</given-names></name><name name-style="western"><surname>Scupola</surname><given-names>A</given-names></name></person-group> (<year>2015</year>) <article-title>Taxonomic revision of the <italic><tp:taxon-name><tp:taxon-name-part taxon-name-part-type="genus"/><tp:taxon-name-part taxon-name-part-type="species">striativentre</tp:taxon-name-part></tp:taxon-name></italic> species group of the genus <italic><tp:taxon-name><tp:taxon-name-part taxon-name-part-type="genus">Tetramorium</tp:taxon-name-part></tp:taxon-name></italic> (<tp:taxon-name><tp:taxon-name-part taxon-name-part-type="order">Hymenoptera</tp:taxon-name-part></tp:taxon-name>, <tp:taxon-name><tp:taxon-name-part taxon-name-part-type="family">Formicidae</tp:taxon-name-part></tp:taxon-name>).</article-title><source>Vestnik Zoologii</source><volume>49</volume>: <fpage>219</fpage>–<lpage>244</lpage>. <ext-link xlink:href="10.1515/vzoo-2015-0024" ext-link-type="doi" xlink:type="simple">https://doi.org/10.1515/vzoo-2015-0024</ext-link></mixed-citation></ref><ref id="B63"><mixed-citation xmlns:xlink="http://www.w3.org/1999/xlink" xlink:type="simple"><person-group><name name-style="western"><surname>Wagner</surname><given-names>HC</given-names></name><name name-style="western"><surname>Arthofer</surname><given-names>W</given-names></name><name name-style="western"><surname>Seifert</surname><given-names>B</given-names></name><name name-style="western"><surname>Muster</surname><given-names>C</given-names></name><name name-style="western"><surname>Steiner</surname><given-names>FM</given-names></name><name name-style="western"><surname>Schlick-Steiner</surname><given-names>BC</given-names></name></person-group> (<year>2017</year>) <article-title>Light at the end of the tunnel: integrative taxonomy delimits cryptic species in the <italic><tp:taxon-name><tp:taxon-name-part taxon-name-part-type="genus">Tetramorium</tp:taxon-name-part><tp:taxon-name-part taxon-name-part-type="species">caespitum</tp:taxon-name-part></tp:taxon-name></italic> complex (<tp:taxon-name><tp:taxon-name-part taxon-name-part-type="order">Hymenoptera</tp:taxon-name-part></tp:taxon-name>: <tp:taxon-name><tp:taxon-name-part taxon-name-part-type="family">Formicidae</tp:taxon-name-part></tp:taxon-name>).</article-title><source>Myrmecological News</source><volume>25</volume>: <fpage>95</fpage>–<lpage>130</lpage>.</mixed-citation></ref><ref id="B66"><mixed-citation xmlns:xlink="http://www.w3.org/1999/xlink" xlink:type="simple"><person-group><name name-style="western"><surname>Wagner</surname><given-names>HC</given-names></name><name name-style="western"><surname>Steiner</surname><given-names>FM</given-names></name><name name-style="western"><surname>Schlick-Steiner</surname><given-names>BC</given-names></name><name name-style="western"><surname>Csősz</surname><given-names>S</given-names></name></person-group> (<year>2021</year>) <article-title>Mixed-colony records together with nest densities and gyne morphology suggest temporary social parasitism in <italic><tp:taxon-name><tp:taxon-name-part taxon-name-part-type="genus">Tetramorium</tp:taxon-name-part></tp:taxon-name></italic> (<tp:taxon-name><tp:taxon-name-part taxon-name-part-type="order">Hymenoptera</tp:taxon-name-part></tp:taxon-name>: <tp:taxon-name><tp:taxon-name-part taxon-name-part-type="family">Formicidae</tp:taxon-name-part></tp:taxon-name>).</article-title><source>Zoologischer Anzeiger</source><volume>293</volume>: <fpage>190</fpage>–<lpage>201</lpage>. <ext-link xlink:href="10.1016/j.jcz.2021.06.003" ext-link-type="doi" xlink:type="simple">https://doi.org/10.1016/j.jcz.2021.06.003</ext-link></mixed-citation></ref><ref id="B31"><mixed-citation xmlns:xlink="http://www.w3.org/1999/xlink" xlink:type="simple"><person-group><name name-style="western"><surname>Kiran</surname><given-names>K</given-names></name><name name-style="western"><surname>Karaman</surname><given-names>C</given-names></name></person-group> (<year>2020</year>) <article-title>Additions to the ant fauna of Turkey (<tp:taxon-name><tp:taxon-name-part taxon-name-part-type="order">Hymenoptera</tp:taxon-name-part></tp:taxon-name>, <tp:taxon-name><tp:taxon-name-part taxon-name-part-type="family">Formicidae</tp:taxon-name-part></tp:taxon-name>).</article-title><source>Zoosystema</source><volume>42</volume>: <fpage>285</fpage>–<lpage>329</lpage>. <ext-link xlink:href="10.5252/zoosystema2020v42a18" ext-link-type="doi" xlink:type="simple">https://doi.org/10.5252/zoosystema2020v42a18</ext-link></mixed-citation></ref></ref-list></tp:taxon-treatment>
