# Supplementary material for: ﻿Delineation of species of the Tetramoriumcaespitum complex (Hymenoptera, Formicidae) in Anatolia with a diagnosis of related species-complexes
Source: Zookeys. 2025 Apr 22;1234:309–39. doi: 10.3897/zookeys.1234.142963 (PMC12041867; doi:10.3897/zookeys.1234.142963)
Supplement: Supplementary material 2 — Morphometric data of workers of the Tetramoriumcaespitum complex in Anatolia and adjacent regions [file zookeys-1234-309_article-142963__-s002.xls]

## Sheet: morphometrics
COI	male	Species	loc	date	leg.	ID	TAS	Pos	sCode	HFL	ML	PPW	PEW	SPWI	MtpW	MW	CL	PoOc	CW	FL	dANC	RTI	SLd	POTCos	EW	EL	PreOc	PEH	PEL	PPL	PPH	PnHL	Ppss	sqPpss	MPSP	MPST	SPST	MPPL	PLST	PLSP	MC1TG	CS	EYE	LAT	LON	ALT
B		caespitum	ARM: Kechut S Djermuk	04_VII_2002	M. Wuermli	i643	12.96	A	2	562.4	832.4	291.78	221.36	194.75	345.08	451.59	714.95	271.29	711	279.77	210.17	290.14	537.36	5	101.75	140.84	171.96	238.83	169.77	119	254.39	230.64	40.92	6.39687	300.73	188.33	135.38	252.2	180.14	137.84	14.67	712.98	121.3	39.8	45.67	2100
B		caespitum	ARM: Kechut S Djermuk	04_VII_2002	M. Wuermli	i643		B	2	515.97	768.23	265.03	204.11	182.27	319.81	416.04	664.96	267.27	663.65	261.35	189.15	253.84	514.15	4	95.53	130.2	163.3	216.45	155.31	106.72	232.82	203.62	50.06	7.07531	274.39	167.86	125.99	229.28	159.67	125.56	10.67	664.3	112.86	39.8	45.67	2100
B		caespitum	ARM: East end of Lermontovo E Vanadzor	16_VII_2002	M. Wuermli	i651	14.49	A	2	670.88	958.76	334.89	261.54	242.65	402.48	518.06	815.4	315.71	805.95	313.89	232	334.57	635.36	9.25	111.64	154.76	204.71	278.68	185.74	138.38	304.8	235.83	27.96	5.28772	374.66	223	171.68	288.78	215.9	197.12	14.44	810.67	133.2	40.77	44.63	1900
B		caespitum	ARM: East end of Lermontovo E Vanadzor	16_VII_2002	M. Wuermli	i651		B	2	600.59	876.6	302.42	237.19	194.34	365.13	472.54	743.23	291.11	748.17	297.43	213.44	303.24	588.49	10	104.21	142.21	184.92	246.2	186.42	133.47	267.49	207.44	17.73	4.2107	323.44	193.79	147.39	265.03	198.3	167.86	15.75	745.7	123.21	40.77	44.63	1900
B		caespitum	ARM: Near Vardahbiur Tashir, 8 km E Blagodarnoye	01_VII_2002	M. Wuermli	i653	13.89	A	2	610.59	863.66	300.64	238.99	192.6	354.83	475.06	753.71	299.48	751.49	288.05	212.79	294.64	585.23	6	103.85	141.09	183.48	251.01	186.06	130.95	269.28	218.81	44.33	6.65808	326.1	194.51	150.3	264.09	196.44	163.32	15.2	752.6	122.47	41.07	44.02	1950
B		caespitum	ARM: Near Vardahbiur Tashir, 8 km E Blagodarnoye	01_VII_2002	M. Wuermli	i653		B	2	665.4	949.11	331.18	251.36	193.13	384.07	499.95	783.96	308.63	795.27	322.13	226.43	298.73	607.37	7.5	115.11	151.26	196	271.92	190.42	136.13	282.82	250.11	49.11	7.00785	344.84	214.8	148.68	277.99	213.1	183.25	15.2	789.62	133.19	41.07	44.02	1950
B		caespitum	ARM: 1 km N Pass Pokrashen-Torosgiugh, N Giumri	13_VII_2002	M. Wuermli	i654	14.08	A	2	618.67	887.12	304.23	235.97	221.8	368.63	474.22	756.34	300.79	754.15	288.05	214.16	308.28	591.03	8.5	112.09	150.16	191.92	258.33	169.69	119.49	270.51	242.35	27.28	5.22303	338.59	197.48	154.07	264.37	202.17	187.34	13.56	755.24	131.13	40.88	43.87	1900
B		caespitum	ARM: 1 km N Pass Pokrashen-Torosgiugh, N Giumri	13_VII_2002	M. Wuermli	i654		B	2	641.71	922.3	311.82	244.49	235.08	392.29	496.33	772.78	308.63	756.8	305.36	215.52	310.46	605.79	8.65	112.09	154.29	184.84	260.42	184.69	125.9	279.95	249.28	43.65	6.60681	351.74	203.43	166.73	279.94	210.24	183.01	13.6	764.79	133.19	40.88	43.87	1900
		caespitum	TUR: Muğla, Kötekli	02_X_2008	S. Csősz	TR414	23.15	A	2	741.917	1073.88	381.234	280.589	253.84	459.187	591.88	872.906	334.783	873.317	342.125	244.014	358.229	651.15	12.25	116.548	166.225	219.449	324.807	201.162	138.384	335.223	242.923	20.4608	4.52336	361.186	250.838	139.203	311.159	229.275	185.604	9	873.112	141.386	37.179	28.372	630
		caespitum	TUR: Muğla, Kötekli	02_X_2008	S. Csősz	TR414		B	2	651.15	949.722	334.401	240.193	220.65	402.687	516.493	782.696	297.375	789.765	310.886	216.72	331.937	585.306	12.25	109.179	154.761	202.526	278.406	178.234	131.56	300.241	221.906	36.8295	6.06873	332.364	218.357	132.925	276.495	195.703	162.13	9.22222	786.23	131.97	37.179	28.372	630
		caespitum	TUR: Sivas: Hafik-Aktaş Vill.	25_VIII_2004	K. Kiran et al.	04/0684a	14.99	A	2	583.945	834.464	282.283	216.041	186.932	359.864	455.484	715.239	276.467	722.044	276.803	207.873	299.947	568.276	8.25	107.061	145.808	174.441	237.429	168.883	113.197	249.939	186.744	15.5824	3.94746	302.449	184.483	132.632	250.518	176.148	149.702	9.2	718.642	126.434	39.5856	37.485	1660
		caespitum	TUR: Sivas: Hafik-Aktaş Vill.	25_VIII_2004	K. Kiran et al.	04/0684a		B	2	568.203	845.486	306.221	233.814	194.766	358.304	465.127	723.642	278.896	713.732	280.454	214.595	292.128	562.35	5.25	103.482	135.849	178.72	256.21	166.336	115.555	270.047	194.738	34.785	5.89788	316.394	191.054	146.496	247.794	186.727	158.998	12	718.687	119.665	39.5856	37.485	1660
		caespitum	TUR: Sivas: Hafik-Aktaş Vill.	25_VIII_2004	K. Kiran et al.	04/0684a		C	2	630.277	908.187	300.582	242.095	209.478	380.871	497.218	775.242	300.094	766.503	301.18	222.553	317.867	609.152	7	111.107	153.9	190.935	263.714	188.661	127.095	257.905	185.856	19.0452	4.36408	327.613	195.382	146.577	260.456	197.466	173.263	9.6	770.873	132.503	39.5856	37.485	1660
		caespitum	TUR: Sivas: Hafik-Aktaş Köyü	25_VIII_2004	K. Kiran	04/0686	14.99	A	2	578.578	839.118	279.335	214.98	197.115	349.86	448.614	718.963	275.207	709.155	276.921	200.338	288.995	558.942	8	104.865	141.938	182.341	249.427	177.367	128.348	250.111	200.536	13.2555	3.6408	307.434	178.583	143.06	243.17	182.62	159.853	8.4	714.059	123.402	39.5856	37.485	1660
		caespitum	TUR: Sivas: Hafik-Aktaş Köyü	25_VIII_2004	K. Kiran	04/0686		B	2	613.809	883.795	296.605	243.677	211.523	380.194	490.751	754.021	294.799	749.902	300.246	209.552	295.346	576.137	11	114.247	154.195	185.67	258.033	183.707	122.008	271.401	205.62	16.72	4.089	322.451	189.078	151.618	249.952	187.625	165.343	6.2	751.961	134.221	39.5856	37.485	1660
		caespitum	TUR: Sivas: Hafik-Aktaş Köyü	25_VIII_2004	K. Kiran	04/0686		C	2	610.706	892.33	309.959	244.56	212.791	390.921	486.135	743.234	284.628	749.085	301.241	209.87	294.997	576.194	11	113.717	149.353	180.525	256.783	173.192	118.296	268.657	212.67	11.7492	3.4277	328.748	191.662	154.767	258.832	191.662	158.27	8.6	746.159	131.535	39.5856	37.485	1660
		caespitum	TUR: Konya: Doğanhisar-Furunlu Vill.-Ketenlik Upland	27_VIII_2006	K. Kiran et al.	04/0807a	17.97	A	2	670.106	933.123	326.626	251.216	205.656	395.352	518.535	779.153	303.798	789.166	314.358	207.534	322.953	622.595	10	118.668	157.616	196.665	282.454	171.511	126.406	294.259	216.273	18.8085	4.33688	353.213	217.022	160.514	279.835	205.065	167.721	9.5	784.159	138.142	38.1167	31.5667	1270
		caespitum	TUR: Konya: Doğanhisar-Furunlu Vill.-Ketenlik Upland	27_VIII_2006	K. Kiran et al.	04/0807a		B	2	751.005	1064.76	360.397	282.618	280.265	455.66	591.355	873.505	330.125	906.258	349.424	252.04	369.513	696.901	10.75	137.331	185.508	213.806	315.844	204.737	151.093	328.112	238.622	17.9378	4.2353	425.62	234.547	204.82	324.96	226.686	206.048	14	889.881	161.419	38.1167	31.5667	1270
		caespitum	TUR: Konya: Doğanhisar-Furunlu Vill.-Ketenlik Upland	27_VIII_2006	K. Kiran et al.	04/0807a		C	2	799.631	1122.61	380.381	297.722	281.133	469.905	609.499	911.972	346.668	915.61	370.732	266.58	361.665	705.703	11.5	139.156	195.752	219.08	313.223	212.904	144.225	342.229	245.332	18.8085	4.33688	417.342	253.711	190.324	325.942	244.047	204.246	11.2	913.791	167.454	38.1167	31.5667	1270
	caes/hung	caespitum	TUR: Kırşehir: Akpınar-Deveci Vill.	05_VI_2010	K. Kiran & V. Aksoy	10/1007	19.39	A	2	583.116	834.865	294.332	239.264	202.438	351.727	453.62	726.156	279.572	718.973	281.995	210.486	284.533	567.714	8	104.375	138.861	183.07	254.965	172.68	120.343	259.369	204.886	29.1994	5.40365	325.505	189.967	150.213	249.198	174.314	163.464	10.2	722.564	121.618	39.4814	34.0269	1089
	caes/hung	caespitum	TUR: Kırşehir: Akpınar-Deveci Vill.	05_VI_2010	K. Kiran & V. Aksoy	10/1007		B	2	722.157	1034.25	355.589	290.293	269.622	434.469	571.13	841.721	320.868	861.131	322.202	241.651	348.057	655.451	11.5	126.388	176.283	216.639	306.505	197.015	134.01	317.164	237.686	26.7526	5.17229	386.16	221.895	186.41	302.382	214.958	194.948	12.5	851.426	151.335	39.4814	34.0269	1089
		caespitum	TUR: Niğde: Çiftlik-Murtaza Köyü	07_VI_2010	K. Kiran & V. Aksoy	10/1152	13.3	A	2	579.034	838.193	275.941	211.881	191.965	346.502	445.941	720.018	287.101	704.492	276.301	203.415	289.945	565.866	11.25	101.675	131.952	174.731	236.853	177.283	118.11	251.44	220.213	11.8998	3.44961	306.513	181.395	139.798	250.397	176.012	151.707	8.6	712.255	116.814	38.115	34.6006	2070
		caespitum	TUR: Niğde: Çiftlik-Murtaza Köyü	07_VI_2010	K. Kiran & V. Aksoy	10/1152		B	2	611.078	867.465	297.281	232.054	205.43	355.786	466.484	725.087	284.465	747.442	301.045	206.971	297.901	551.837	11.25	102.127	142.647	183.317	249.325	195.622	126.183	265.362	226.776	17.7744	4.21597	307.165	189.389	135.394	253.497	184.332	158.232	10.6	736.265	122.387	38.115	34.6006	2070
		caespitum	TUR: Niğde: Çiftlik-Murtaza Köyü	07_VI_2010	K. Kiran & V. Aksoy	10/1152		C	2	683.267	991.41	333.795	261.268	253.99	408.447	540.627	816.902	319.096	814.973	330.597	230.698	337.863	633.994	12.25	117.943	161.37	199.585	289.122	195.936	132.766	299.374	265.028	15.2137	3.90047	357.571	212.063	166.192	289.548	197.708	164.838	12.8	815.937	139.657	38.115	34.6006	2070
		caespitum	TUR: Niğde: Çiftlik-Murtaza Köyü	07_VI_2010	K. Kiran & V. Aksoy	10/1153		A	2	687.803	963.322	335.602	264.873	247.743	418.246	527.951	803.268	319.535	797.962	323.816	231.327	345.446	641.103	11.75	114.264	151.133	200.081	291.923	197.694	137.754	300.878	231.51	9.4897	3.08054	365.432	213.194	168.805	290.357	204.841	176.004	6.4	800.615	132.698	38.115	34.6006	2070
		caespitum	TUR: Niğde: Çiftlik-Murtaza Köyü	07_VI_2010	K. Kiran & V. Aksoy	10/1153		B	2	749.261	1038.85	372.345	303.447	272.471	451.148	581.531	909.579	346.606	881.859	353.737	247.836	371.754	700.024	16.25	132.857	175.051	217.085	310.519	204.936	145.921	322.905	252.309	9.94159	3.15303	402.522	230.297	201.261	308.455	224.331	191.715	5.6	895.719	153.954	38.115	34.6006	2070
		caespitum	TUR: Niğde: Çiftlik-Murtaza Köyü	07_VI_2010	K. Kiran & V. Aksoy	10/1153		C	2	803.683	1159.21	411.77	323.544	325.046	521.493	651.149	950.083	373.39	935.012	366.19	272.08	406.445	751.899	13.5	132.063	179.58	239.652	354.425	214.182	160.251	358.709	250.638	7.9834	2.82549	459.003	263.708	220.95	340.871	261.023	237.556	5.4	942.548	155.821	38.115	34.6006	2070
		caespitum	TUR: Niğde: Çiftlik-Murtaza Vill.	07_VI_2010	K. Kiran & V. Aksoy	10/1156		A	2	518.868	765.116	266.901	206.6	185.271	325.039	417.538	673.269	262.69	672.791	263.795	190.654	267.137	514.727	8.25	97.0778	131.957	161.718	226.309	147.994	100.548	240.344	179.498	27.4147	5.2359	285.832	170.883	129.433	235.523	170.267	143.764	7.2	673.03	114.517	38.115	34.6006	2070
		caespitum	TUR: Niğde: Çiftlik-Murtaza Vill.	07_VI_2010	K. Kiran & V. Aksoy	10/1156		B	2	549.829	793.678	275.015	217.43	189.181	332.515	432.524	673.601	255.203	686.623	269.999	190.258	273.36	529.799	8	102.353	137.31	165.339	236.028	164.333	106.832	243.814	205.575	12.9542	3.59919	287.65	171.962	130.05	236.247	175.043	152.084	6	680.112	119.832	38.115	34.6006	2070
		caespitum	TUR: Niğde: Çiftlik-Murtaza Vill.	07_VI_2010	K. Kiran & V. Aksoy	10/1156		C	2	567.303	813.6	287.054	225.157	211.203	354.794	457.262	710.477	271.311	712.709	282.48	198.894	283.279	550.26	10	104.242	139.357	172.74	246.441	173.289	121.6	259.551	224.561	11.4479	3.38347	312.489	176.892	148.232	239.914	177.046	169.034	8.6	711.593	121.8	38.115	34.6006	2070
		caespitum	TUR: Aksaray: Center-Tabdik Vill.	23_VI_2011	K. Kiran & V. Aksoy	11/1591	16.53	A	2	620.839	869.493	298.862	238.472	220.993	364.118	481.568	735.945	292.488	736.314	294.624	210.222	290.592	574.271	8	111.497	147.961	177.553	251.538	177.573	114.227	266.613	214.016	40.9714	6.40089	334.491	193.373	154.343	259.416	184.664	178.374	11.6	736.129	129.729	38.5597	34.1483	1585
		caespitum	TUR: Aksaray: Center-Tabdik Vill.	23_VI_2011	K. Kiran & V. Aksoy	11/1591		B	2	652.617	921.098	312.034	254.323	233.946	390.192	494.018	788.269	307.418	763.623	309.14	223.204	324.856	609.955	9.5	110.856	150.801	197.8	278.661	179.11	126.897	285.003	212.413	32.6868	5.71723	359.812	202.985	172.149	276.109	197.405	186.276	16.6	775.946	130.829	38.5597	34.1483	1585
		caespitum	TUR: Aksaray: Center-Tabdik Vill.	23_VI_2011	K. Kiran & V. Aksoy	11/1591		C	2	692.248	994.11	335.923	268.221	259.584	415.01	533.924	814.116	311.967	816.399	334.394	242.242	334.504	649.399	8.25	115.62	163.078	212.184	295.411	187.306	130.619	305.228	223.495	17.5484	4.18908	378.488	214.339	183.857	284.011	212.081	198.856	15.8	815.257	139.349	38.5597	34.1483	1585
	caes/hung	caespitum	TUR: Ankara: Haymana-Yergömü Vill.	25_VI_2011	K. Kiran & V. Aksoy	11/1692	19.47	A	2	604.487	870.816	295.079	228.803	207.607	371.949	469.17	749.342	292.334	737.418	287.944	209.002	298.81	581.897	9.75	103.43	144.159	185.844	261.73	180.636	124.258	267.334	217.344	14.9287	3.86377	328.336	194.417	151.451	263.228	186.762	160.67	10.4	743.38	123.795	39.1656	32.7511	1059
	caes/hung	caespitum	TUR: Ankara: Haymana-Yergömü Vill.	25_VI_2011	K. Kiran & V. Aksoy	11/1692		B	2	714.922	1024.31	357.232	275.768	276.376	443.317	554.694	840.988	325.08	834.653	345.403	242.242	348.43	646.856	12.5	120.538	167.259	211.028	303.841	200.887	145.238	310.628	239.417	13.5716	3.68396	398.135	227.094	190.713	308.746	221.25	195.405	11.6	837.82	143.899	39.1656	32.7511	1059
	caes/hung	caespitum	TUR: Bayburt: Center-Kemertaş Vill.	18_VI_2013	K. Kiran, C. Karaman & V. Aksoy	13/0501	15.73	A	2	727.438	1047.38	370.876	273.935	286.914	445.022	562.705	828.952	326.706	828.939	327.532	236.214	343.334	660.404	12	128.392	170.635	202.067	312.552	189.031	137.487	321.133	168.595	14.3099	3.78284	393.227	233.077	180.296	311.238	221.309	202.515	8.4	828.946	149.513	40.3181	40.0256	1663
	caes/hung	caespitum	TUR: Bayburt: Center-Kemertaş Vill.	18_VI_2013	K. Kiran, C. Karaman & V. Aksoy	13/0501		B	2	794.014	1133.48	404.655	308.987	309.404	478.593	605.251	905.199	353.817	913.748	348.681	262.523	376.344	720.111	16.5	136.375	178.784	227.762	335.678	221.294	154.833	348.83	191.571	17.1718	4.14389	426.459	245.899	200.407	340.394	246.074	219.552	13.6	909.473	157.579	40.3181	40.0256	1663
	caes/hung	caespitum	TUR: Bayburt: Merkez-Konursu Beldesi	18_VI_2013	K. Kiran, C. Karaman & V. Aksoy	13/0595	15.79	A	2	725.454	986.238	340.373	271.184	241.696	417.126	537.044	840.182	328.884	815.375	331.206	238.765	331.176	672.982	11.5	116.991	158.492	218.788	283.685	200.57	134.379	306.166	205.608	22.2933	4.72158	349.443	214.896	155.655	294.549	212.905	171.585	11	827.779	137.742	40.3792	40.275	1487
	caes/hung	caespitum	TUR: Bayburt: Merkez-Konursu Beldesi	18_VI_2013	K. Kiran, C. Karaman & V. Aksoy	13/0595		B	2	734.294	1026.51	363.821	290.5	259.975	440.819	553.179	870.469	326.21	841.657	343.685	258.24	360.546	674.062	10	123.865	167.709	224.99	312.871	214.873	146.769	325.722	241.211	32.3855	5.69083	383.743	237.299	166.109	315.624	230.993	195.647	12.8	856.063	145.787	40.3792	40.275	1487
		caespitum	TUR: Çorum: Merkez-Yakuparpa Köyü	30_VI_2017	K. Kiran, C. Karaman & V. Aksoy	17/0609	15.11	A	2	578.009	826.71	285.857	214.433	203.169	342.184	450.356	722.1	278.715	707.242	276.495	204.912	299.779	562.003	10.75	102.647	141.007	181.044	246.549	175.573	122.174	257.422	159.336	10.0922	3.17683	312.885	186.44	145.971	245.332	189.432	164.394	9.6	714.671	121.827	40.691	34.9962	1333
		caespitum	TUR: Çorum: Merkez-Yakuparpa Köyü	30_VI_2017	K. Kiran, C. Karaman & V. Aksoy	17/0609		B	2	640.163	932.237	314.122	249.488	233.872	392.818	500.517	798.652	306.473	772.962	308.001	218.083	311.257	600.712	15.25	115.307	161.475	194.771	272.768	197.387	139.216	284.606	195.775	7.8629	2.80409	339.969	204.391	159.041	269.267	210.06	184.393	9.6	785.807	138.391	40.691	34.9962	1333
		caespitum	TUR: Çorum: Merkez-Yakuparpa Köyü	30_VI_2017	K. Kiran, C. Karaman & V. Aksoy	17/0609		C	2	688.849	976.868	350.843	271.504	246.513	408.019	538.86	822.477	319.136	825.03	331.936	239.131	336.588	636.614	13.5	117.442	158.471	211.243	292.379	182.996	126.795	311.652	205.598	9.4897	3.08054	365.006	215.728	172.425	291.076	209.587	178.409	12	823.754	137.956	40.691	34.9962	1333
		hungaricum	TUR: Ankara: Haymana-Gedikli Vill.	21_X_2009	K. Kiran & V. Aksoy	09/0903b	18.72	A	3	445.98	639.013	214.045	174.905	137.6	265.109	348.242	604.275	221.191	583.235	219.287	159.4	212.39	460.188	4.5	101.234	135.743	144.599	188.058	128.38	70.307	192.488	133.11	64.4345	8.02711	220.929	131.449	98.5072	185.612	146.969	126.935	11.6	593.755	118.489	39.4097	32.5094	1169
		hungaricum	TUR: Ankara: Haymana-Gedikli Vill.	21_X_2009	K. Kiran & V. Aksoy	09/0903b		B	3	435.997	613.458	211.184	176.198	137.471	258.426	352.443	587.416	230.741	566.092	219.756	156.221	208.864	444.74	6.75	93.3708	126.428	139.255	186.986	124.791	69.9808	188.696	138.445	72.1014	8.49126	220.137	134.299	92.7267	180.544	134.458	125.272	11.4	576.754	109.9	39.4097	32.5094	1169
		hungaricum	TUR: Ankara: Haymana-Gedikli Vill.	21_X_2009	K. Kiran & V. Aksoy	09/0903b		C	3	446.82	649.266	223.837	179.873	146.015	276.973	365.945	631.048	237.464	605.565	232.837	170.665	214.38	468.516	3.25	106.121	142.766	144.141	198.754	135.231	75.5271	197.981	140.833	157.09	12.5335	226.472	139.842	97.7154	188.304	142.535	132.874	12.4	618.306	124.443	39.4097	32.5094	1169
		hungaricum	TUR: Eskişehir: Günyüzü-Gecek Vill.	23_X_2009	K. Kiran & V. Aksoy	09/0976a	17.79	A	3	460.204	627.984	218.572	160.555	147.625	263.576	357.956	594.664	237.662	567.79	217.435	163.426	238.178	433.865	2.75	86.2612	128.075	140.257	193.153	133.947	91.8029	201.839	144.284	74.331	8.62154	229.058	144.311	102.541	189.927	143.105	115.509	21	581.227	107.168	39.3625	31.7331	1222
		hungaricum	TUR: Eskişehir: Günyüzü-Gecek Vill.	23_X_2009	K. Kiran & V. Aksoy	09/0976a		B	3	488.401	673.182	213.95	170.138	153.573	273.611	377.408	617.503	242.016	590.166	224.005	177.651	242.705	456.424	3.25	92.6814	129.721	146.677	196.582	139.369	99.0171	205.632	171.521	70.2015	8.37863	243.987	153.51	107.819	200.256	143.859	114.001	21	603.834	111.201	39.3625	31.7331	1222
		hungaricum	TUR: Eskişehir: Günyüzü-Gecek Vill.	23_X_2009	K. Kiran & V. Aksoy	09/0976a		C	3	493.842	695.067	242.632	190.774	165.14	286.991	404.38	636.175	254.716	624.265	242.091	177.731	249.582	465.47	3.25	97.3237	135.483	150.299	214.756	140.638	98.6207	222.293	163.409	124.381	11.1526	252.884	154.867	111.815	204.78	157.883	136.47	17.2	630.22	116.403	39.3625	31.7331	1222
		hungaricum	TUR: Kütahya, 40km S	13_VI_2004	K. Kiran	04/0175	17.63	A	3	562.125	774.751	267.552	209.937	204.62	334.905	453.504	715.207	282.076	701.27	275.773	198.143	280.985	530.493	5.75	106.635	151.133	168.138	229.491	149.531	98.575	243.95	202.254	45.459	6.74233	295.619	178.8	136.185	237.945	159.54	136.792	15.8	708.238	128.884	39.2061	30.1408	1248
		hungaricum	TUR: Kütahya, 40km S	13_VI_2004	K. Kiran	04/0175		B	3	574.769	798.19	270.701	208.632	205.259	333.979	463.865	714.715	278.047	720.614	272.941	193.525	271.432	530.722	4.75	107.192	154.073	175.289	240.344	160.981	101.001	251.8	208.254	54.8975	7.40929	298.606	181.53	134.744	243.859	164.089	131.332	14.8	717.664	130.632	39.2061	30.1408	1248
		hungaricum	TUR: Kütahya, 40km S	13_VI_2004	K. Kiran	04/0175		C	3	621.026	858.902	299.303	227.563	230.577	367.556	494.43	767.087	291.481	762.062	296.166	210.093	302.28	571.634	5.5	117.442	165.166	179.262	256.63	165.454	111.466	267.751	217.222	33.3238	5.77267	321.051	191.084	150.137	264.257	180.847	141.22	14.8	764.574	141.304	39.2061	30.1408	1248
		hungaricum	TUR: 40 km Skütahya	13_VI_2004	K. Kiran	04/0179		A	3	519.823	704.511	231.497	187.255	169.597	299.002	405.892	652.089	258.448	637.099	245.98	180.965	261.856	482.953	2	98.8558	147.975	156.625	209.706	148.055	89.6323	206.856	174.731	111.165	10.5435	250.307	156.661	111.007	211.783	158.036	121.359	19	644.594	123.415	39.2061	30.1408	1248
		hungaricum	TUR: 40 km Skütahya	13_VI_2004	K. Kiran	04/0179		B	3	491.753	673.051	231.208	181.09	167.301	280.189	386.823	636.902	256.817	618.546	234.443	179.782	251.781	451.996	2.75	93.4496	132.142	150.601	197.524	134.833	87.0187	204.125	134.722	91.4325	9.56204	243.695	148.218	107.953	197.125	145.973	124.902	14.4	627.724	112.796	39.2061	30.1408	1248
		hungaricum	TUR: 40 km Skütahya	13_VI_2004	K. Kiran	04/0179		C	3	533.007	727.803	246.258	190.788	193.29	305.655	423.477	657.776	262.164	661.808	254.401	189.493	266.308	489.102	4.25	100.709	153.844	156.47	216.54	144.98	100.087	222.09	182.961	112.973	10.6289	264.003	162.158	117.221	212.546	155.287	133.605	14.8	659.792	127.277	39.2061	30.1408	1248
		hungaricum	TUR: 40 km S Kütahya	13_VI_2004	K. Kiran	04/0184b		A	3	409.366	597.312	209.913	157.935	142.077	247.984	347.898	558.038	227.166	548.161	202.931	157.805	220.685	400.895	0.1	85.3179	116.246	128.282	183.13	114.178	84.3529	194.615	139.701	107.249	10.3561	210.28	137.827	87.0643	179.25	136.245	111.316	16.6	553.099	100.782	39.2061	30.1408	1248
		hungaricum	TUR: 40 km S Kütahya	13_VI_2004	K. Kiran	04/0184b		B	3	419.039	613.363	209.328	159.652	145.224	255.841	344.278	571.928	226.39	566.385	223.411	154.547	226.849	415.759	0.1	85.6988	118.836	138.642	184.781	123.517	79.0809	188.74	155.413	61.909	7.86823	214.648	135.417	95.9515	184.221	138.279	109.508	14.8	569.156	102.267	39.2061	30.1408	1248
		hungaricum	TUR: 40 km S Kütahya	13_VI_2004	K. Kiran	04/0184b		C	3	473.176	700.273	243.816	189.215	170.513	286.448	384.139	621.889	244.98	617.668	240.66	173.889	244.329	461.481	0.875	95.2665	131.329	149.154	212.815	137.525	91.8091	221.564	179.663	105.441	10.2685	258.18	156.279	115.383	209.677	149.425	134.965	16.6	619.779	113.298	39.2061	30.1408	1248
	caes/hung	hungaricum	TUR: 40 km S Kütahya	13_VI_2004	K. Kiran	04/0190		A	3	467.169	662.034	216.569	164.707	155.083	277.681	372.768	612.782	246.456	593.674	225.816	161.714	246.028	445.49	0.75	93.0997	127.039	152.571	190.82	133.11	94.637	205.003	183.082	76.5202	8.74758	236.188	144.304	106.947	195.292	145.961	116.889	14.8	603.228	110.069	39.2061	30.1408	1248
	caes/hung	hungaricum	TUR: 40 km S Kütahya	13_VI_2004	K. Kiran	04/0190		B	3	476.505	676.929	231.075	177.036	160.782	277.094	377.22	622.243	247.272	603.07	230.312	163.105	251.405	453.587	1.75	93.0997	134.356	145.254	201.336	135.693	95.4875	208.275	163.92	90.0769	9.49088	235.284	150.48	104.688	198.199	148.823	121.333	15.4	612.657	113.728	39.2061	30.1408	1248
		hungaricum	TUR: Samsun: Terme-Taşlık Vill.	07_VIII_2018	K. Kiran & C. Karaman	18/1124	20.42	A	3	498.395	695.858	238.393	200.042	192.37	295.401	389.614	638.079	246.753	634.634	239.6	179.044	260.411	470.733	3.5	98.1763	139.748	153.401	218.468	135.157	96.5849	218.485	189.614	93.1339	9.65059	260.86	156.848	120.769	203.344	159.158	145.828	15.6	636.357	118.962	41.3481	36.8225	1
		hungaricum	TUR: Samsun: Terme-Taşlık Vill.	07_VIII_2018	K. Kiran & C. Karaman	18/1124		B	3	491.505	691.245	230.637	193.53	181.877	294.018	390.523	623.372	250.473	632.747	238.285	179.145	260.876	474.64	5	99.7103	138.137	153.401	212.949	134.231	92.1105	209.912	178.26	84.8184	9.20969	257.69	154.131	121.523	200.929	157.829	136.77	18.8	628.059	118.924	41.3481	36.8225	1
		hungaricum	TUR: Samsun: Terme-Taşlık Vill.	07_VIII_2018	K. Kiran & C. Karaman	18/1124		C	3	500.381	695.425	243.201	208.854	187.733	308.898	390.722	643.979	250.787	647.694	242.696	180.168	263.342	471.516	1.125	102.165	139.441	159.383	212.84	137.317	94.7334	216.365	181.167	73.1766	8.55433	260.105	159.565	115.983	208.024	157.15	133.6	17	645.837	120.803	41.3481	36.8225	1
	caes/hung	hungaricum	TUR: Çorum: Center-Mollahasan Vill.	04_VII_2017	K. Kiran, C. Karaman	17/1020	17.49	A	3	477.189	687.245	219.016	173.849	163.008	285.389	384.62	623.872	242.998	607.309	216.305	169.239	238.644	462.3	2	100.321	137.12	146.128	198.597	131.952	92.6376	199.374	168.473	93.6548	9.67754	247.527	149.438	110.08	203.095	146.671	129.452	19.8	615.59	118.72	40.2855	35.0523	1053
	caes/hung	hungaricum	TUR: Çorum: Center-Mollahasan Vill.	04_VII_2017	K. Kiran, C. Karaman	17/1020		B	3	558.068	788.846	263.94	222.65	203.245	334.671	450.219	697.348	272.166	683.853	255.833	191.888	277.608	521.389	4.75	106.188	151.47	164.703	233.933	150.63	108.152	239.879	195.623	74.9239	8.65586	296.571	178.188	127.761	235.611	175.575	161.584	18.6	690.601	128.829	40.2855	35.0523	1053
		hungaricum	TUR: Niğde: Altunhisar-Ulukışla Vill.	22_VI_2011	K. Kiran & V. Aksoy	11/1494a	16.19	A	3	441.656	636.349	199.324	162.326	158.447	264.434	353.294	583.813	233.164	562.078	207.845	160.268	234.538	433.111	3.5	82.6207	114.328	147.015	181.611	129.384	86.7741	186.571	163.404	101.826	10.0909	230.926	140.105	104.924	185.671	137.936	128.869	18.6	572.945	98.4745	38.0872	34.2453	1635
		hungaricum	TUR: Niğde: Altunhisar-Ulukışla Vill.	22_VI_2011	K. Kiran & V. Aksoy	11/1494a		B	3	443.297	647.685	203.573	169.39	154.945	270.788	362.549	592.108	238.49	575.636	213.557	156.339	233.109	432.834	4.5	83.901	118.094	142.948	188.665	130.628	87.7072	191.3	170.16	107.249	10.3561	237.265	142.043	106.009	189.7	143.05	124.917	19.6	583.872	100.998	38.0872	34.2453	1635
		hungaricum	TUR: Niğde: Altunhisar-Ulukışla Vill.	22_VI_2011	K. Kiran & V. Aksoy	11/1494a		C	3	447.408	625.601	199.887	167.317	148.718	258.331	352.853	584.897	228.43	553.54	205.718	157.825	231.881	436.808	3.25	83.4491	118.847	138.58	179.831	130.472	86.1521	181.135	157.552	100.696	10.0348	224.572	139.207	100.042	176.682	138.711	121.662	18.8	569.219	101.148	38.0872	34.2453	1635
		hungaricum	TUR: Kırıkkale: Yahşihan-Göngören Mah.	03_VI_2010	K. Kiran & V. Aksoy	10/0860c	19.32	A	3	469.921	679.307	218.008	180.03	159.568	286.166	382.006	606.65	239.038	597.152	224.361	171.168	250.118	455.003	2.75	93.3907	124.872	149.877	203.821	138.678	91.5795	200.338	173.225	108.906	10.4358	241.272	151.7	102.088	203.724	153.811	128.101	18	601.901	109.132	39.9486	33.525	1068
		hungaricum	TUR: Kırıkkale: Yahşihan-Göngören Mah.	03_VI_2010	K. Kiran & V. Aksoy	10/0860c		B	3	505.089	719.3	231.066	188.805	183.636	294.586	404.348	640.803	240.925	633.002	238.214	178.299	268.661	477.884	2.5	99.7172	141.291	156.655	208.737	146.681	101.723	207.759	178.226	109.207	10.4502	272.789	160.899	125.914	223.026	162.256	141.597	16.4	636.903	120.504	39.9486	33.525	1068
		hungaricum	TUR: Kırıkkale: Yahşihan-Göngören Mah.	03_VI_2010	K. Kiran & V. Aksoy	10/0860c		C	3	503.349	712.127	234.776	196.975	171.946	301.503	399.036	639.755	253.386	631.659	238.359	170.175	258.891	473.897	3.5	99.8678	134.513	152.061	207.799	144.526	97.7361	215.363	177.977	88.8718	9.42719	264.797	161.351	118.525	216.467	157.129	134.208	14.8	635.707	117.19	39.9486	33.525	1068
	caes/hung	hungaricum	TUR: Nevşehir: Ürgüp-Ayvalı Köyü	17_VIII_2001	K. Kiran	01/0758a	17.16	A	3	505.564	721.422	263.453	203.885	185.315	311.475	429.602	664.065	272.169	665.903	250.881	188.851	257.275	493.233	3.5	101.131	139.397	157.24	222.926	146.112	105.842	235.728	186.492	42.1765	6.49434	273.996	167.425	121.513	210.882	157.71	139.634	18.4	664.984	120.264	38.5268	34.8813	1465
	caes/hung	hungaricum	TUR: Nevşehir: Ürgüp-Ayvalı Köyü	17_VIII_2001	K. Kiran	01/0758a		B	3	586.297	822.212	279.057	228.485	200.516	338.119	480.05	727.031	283.543	730.686	272.902	209.267	309.297	547.464	6.75	114.342	159.745	172.197	243.555	158.609	111.242	257.669	213.518	108.604	10.4213	309.319	182.94	142.451	242.364	176.237	161.174	19.8	728.859	137.044	38.5268	34.8813	1465
indocile		indocile	ARM: Kechut S Djermuk	17_VII_2002	M. Wuermli	i644	12.96	A	5	483.54	752.07	288.61	219.4	183.97	332.44	413.17	665.65	263.77	658.06	251.4	194.23	274.66	500.65	4	92.74	127.89	169.61	236.99	149.91	105.95	254.69	136.32	19.37	4.40114	296.63	176.72	135.96	237.45	164.14	139.76	15	661.86	110.31	39.8	45.67	2100
indocile		indocile	ARM: Kechut S Djermuk	17_VII_2002	M. Wuermli	i644		B	5	547.4	828.16	308.03	241.14	204.08	348.59	458.3	714.47	281.53	705.89	276.02	210.92	294.08	542.7	3.5	102.04	135.14	178.64	257.15	166.87	123.1	270.55	150.46	43.65	6.60681	332.77	191.9	156.07	257.42	178.91	161.68	15	710.18	118.59	39.8	45.67	2100
indocile		indocile	ARM: between Landjik and Maralik	12_VII_2002	M. Wuermli	i647	13.63	A	5	530.68	790.86	278.76	217.07	189.39	333.33	435.63	692.7	269	686.1	273.01	198.33	278.21	521.8	8	105.46	138.97	166.6	235.26	167.15	103.95	253.95	169.88	21.82	4.67119	302.29	180	147.18	235.26	178.64	158.12	17.33	689.4	122.21	40.58	43.86	2000
indocile		indocile	ARM: between Landjik and Maralik	12_VII_2002	M. Wuermli	i647		B	5	558.89	851.19	311.59	242.24	195.87	352.54	480.15	724.37	285.19	730.3	289.43	219.4	303.38	547.4	6	102.59	145.26	175.08	268.09	180.14	123.65	276.43	168.24	19.64	4.4317	339.03	201.87	158.67	268.72	201.62	160.03	13.33	727.33	123.92	40.58	43.86	2000
indocile		indocile	ARM: Near Karmrashen	12_VII_2002	M. Wuermli	i648	15.23	A	5	593.89	844.22	321.92	249.89	216.88	366.99	476.27	745.69	287.03	745.04	294.36	217.7	292.45	559.97	10	111.85	151.96	182.24	266.26	171.6	112.69	277.45	167.23	16.1	4.01248	341.69	200.65	157.41	263.26	187.69	169.14	14	745.37	131.9	40.44	43.95	1800
indocile		indocile	ARM: Near Karmrashen	12_VII_2002	M. Wuermli	i648		C	5	568.84	827.36	322.31	245.53	226.87	362.06	459.44	723.98	276.59	713.44	280.72	206.52	288.91	558.51	7.75	111.31	147.32	177.33	264.63	172.14	114.58	273.9	160.96	39.56	6.28967	335.12	190.42	162.32	256.11	189.6	172.42	14.5	718.71	129.31	40.44	43.95	1800
indocile		indocile	ARM: 2 km NW Abzweigung Drakhtik, Ostufer Sewansee	17_VIII_2002	M. Wuermli	i655	14.01	A	5	490.45	739.54	269.32	211.46	156.75	312.95	415.85	655.1	256.46	640.91	254.96	194.78	276.02	502.22	5.75	93.15	125.29	170.43	232.12	147.45	95.2	233.35	153.47	82.53	9.0846	276.3	176.99	115.44	223.5	162.22	135.41	18.43	648	109.22	40.57	45.23	1950
indocile		indocile	ARM: 2 km NW Abzweigung Drakhtik, Ostufer Sewansee	17_VIII_2002	M. Wuermli	i655		B	5	544.16	811.16	286.91	218.37	197.51	341.83	451.32	703.57	268.09	699	276.54	207.91	302.29	539.91	5.75	97.7	128.49	188.74	248.51	166.05	112.43	251.89	176.58	40.92	6.39687	314.07	186.75	144.35	246.74	177.03	152.64	15.5	701.29	113.1	40.57	45.23	1950
indocile		indocile	ARM: Nationalpark Arpi	19_VII_2015	P. Kirschner	18602	13.33	A	5	553.18	805.97	292.45	236.8	205.29	335.12	449.17	704.23	277.37	692.38	272.81	205.15	291.91	527.61	9.25	109.12	136.41	171.87	241.71	165.05	109.4	256.72	169.69	21.82	4.67119	323.62	181.06	155.7	248.26	177.05	157.96	12.5	698.31	122.76	41.07	43.7	2031
indocile		indocile	ARM: Nationalpark Arpi	19_VII_2015	P. Kirschner	18602		B	5	551.62	805.97	297.91	233.8	219.2	341.69	450.41	692.71	267.3	695.02	269.54	201.28	285.09	527.61	8.5	107.49	147.32	167.78	255.32	158.23	106.4	267.35	165.87	51.56	7.18053	321.64	185.51	152.77	251.26	178.96	158.23	12.17	693.86	127.4	41.07	43.7	2031
indocile		indocile	ARM: Nationalpark Arpi	19_VII_2015	P. Kirschner	18603		A	5	536.48	793.64	289.18	229.98	187.97	339.72	441.37	702.26	277.64	700.28	272.81	204.06	278.54	527.61	8.5	101.21	139.68	174.6	247.44	166.41	107.21	253.99	190.42	19.78	4.44747	307.19	179.24	141.32	256.17	169.69	136.95	14	701.27	120.45	41.07	43.7	2031
indocile		indocile	ARM: Nationalpark Arpi	19_VII_2015	P. Kirschner	18603		B	5	537.01	797.69	290.11	225.61	169.14	341.36	438.5	700.94	276.59	691.73	273.08	197.79	270.9	537.01	7	106.4	140.5	171.05	240.43	166.14	109.94	245.8	120.07	36.01	6.00083	294.64	177.33	132.59	248.12	174.87	136.68	11.4	696.33	123.45	41.07	43.7	2031
		indocile	TUR: Sivas: Gürün-Ziyarettepe Pass	22_V_2008	C. Karaman	08/0034b	15.03	A	5	513.724	739.853	248.319	197.769	171.056	306.55	403.817	655.161	260.225	636.268	248.855	179.852	259.988	511.934	3.75	93.0407	124.708	170.097	216.844	149.891	96.509	238.257	167.081	120.504	10.9774	275.407	169.842	126.522	219.888	161.241	134.826	15.4	645.714	108.874	38.8247	36.9017	1900
		indocile	TUR: Sivas: Gürün-Ziyarettepe Pass	22_V_2008	C. Karaman	08/0034b		B	5	651.027	1024.73	332.563	266.699	238.638	376.91	516.399	779.198	307.481	783.476	306.988	222.764	328.178	619.11	7.25	115.886	160.295	184.121	282.096	180.2	129.684	297.945	192.566	34.0424	5.83459	350.319	206.438	166.715	275.72	197.055	171.094	10.2	781.337	138.091	38.8247	36.9017	1900
		indocile	TUR: Sivas: Gürün-Ziyarettepe Pass	22_V_2008	C. Karaman	08/0034b		C	5	646.713	954.234	354.833	285.53	240.052	395.939	538.068	788.568	310.294	805.763	320.929	239.192	332.903	598.621	11.25	116.112	155.922	198.296	286.805	188.343	121.541	317.022	169.307	44.8878	6.69984	363.613	213.476	169.999	283.071	202.528	178.6	13.2	797.166	136.017	38.8247	36.9017	1900
		indocile	TUR: Nevşehir: Derinkuyu-Doğala Vill.	07_VI_2010	K. Kiran & V. Aksoy	10/1117a	15.05	B	5	495.251	720.573	240.246	193.534	175.943	297.901	397.946	647.625	256.256	635.248	241.002	183.751	254.986	492.966	3.5	95.9686	133.703	157.467	213.289	142.13	89.3169	229.953	167.961	43.517	6.59675	277.502	166.593	130.084	217.353	153.094	130.237	12.2	641.437	114.836	38.4486	34.5878	1800
		indocile	TUR: Nevşehir: Derinkuyu-Doğala Vill.	07_VI_2010	K. Kiran & V. Aksoy	10/1117a		C	5	527.479	752.671	249.017	207.939	172.699	321.543	407.217	673.831	271.557	658.661	262.384	189.72	266.646	515.617	4.5	102.194	135.373	160.656	236.372	145.858	103.763	245.771	194.107	82.148	9.06355	286.706	165.979	142.356	223.351	171.732	143.89	11.2	666.246	118.784	38.4486	34.5878	1800
		indocile	TUR: Nevşehir: Derinkuyu-Doğala Vill.	07_VI_2010	K. Kiran & V. Aksoy	10/1118		A	5	506.075	731.481	244.239	200.267	168.103	296.549	397.862	636.916	253.233	620.382	250.09	186.782	259.398	500.507	3	95.5754	128.399	148.351	215.948	145.456	98.9485	232.203	162.238	57.2395	7.56568	267.067	159.819	121.634	215.853	155.149	134.212	12.4	628.649	111.987	38.4486	34.5878	1800
		indocile	TUR: Nevşehir: Derinkuyu-Doğala Vill.	07_VI_2010	K. Kiran & V. Aksoy	10/1118		B	5	528.37	765.141	263.642	210.772	177.014	320.429	433.584	660.46	262.811	662.868	259.655	187.327	266.713	506.676	6	102.494	137.571	164.119	227.059	146.097	94.7789	242.506	166.201	20.1844	4.49271	279.193	171.568	126.379	222.933	166.748	143.927	11.4	661.664	120.032	38.4486	34.5878	1800
		indocile	TUR: Nevşehir: Derinkuyu-Doğala Vill.	07_VI_2010	K. Kiran & V. Aksoy	10/1118		C	5	567.139	811.635	276.341	222.19	189.098	330.081	444.127	708.758	272.843	697.486	279.038	208.298	296.071	557.852	3.75	107.482	144.972	167.337	247.997	160.05	108.41	260.258	181.013	79.0809	8.89274	299.905	177.97	141.592	236.565	189.342	148.22	10.4	703.122	126.227	38.4486	34.5878	1800
		indocile	TUR: Nevşehir: Derinkuyu-Doğala Vill.	07_VI_2010	K. Kiran & V. Aksoy	10/1124		A	5	485.221	716.857	255.013	201.472	170.426	295.718	394.796	636.261	259.481	617.817	233.798	177.423	245.412	487.069	4.25	95.5186	121.918	148.878	225.289	147.166	95.3489	228.355	172.622	77.2733	8.79052	268.405	159.585	122.687	218.623	155.127	128.222	9.2	627.039	108.718	38.4486	34.5878	1800
		indocile	TUR: Nevşehir: Derinkuyu-Doğala Vill.	07_VI_2010	K. Kiran & V. Aksoy	10/1124		B	5	527.308	765.836	255.469	199.434	178.849	313.982	423.763	662.217	266.844	659.392	253.128	184.488	248.339	520.664	6.5	100.638	134.718	157.598	232.343	156.957	97.759	233.289	185.29	15.3643	3.91973	288.422	167.964	136.985	228.77	165.274	141.29	9.8	660.804	117.678	38.4486	34.5878	1800
		indocile	TUR: Nevşehir: Derinkuyu-Doğala Vill.	07_VI_2010	K. Kiran & V. Aksoy	10/1124		C	5	547.299	760.402	262.509	210.918	165.349	321.8	428.756	690.306	270.916	674.017	264.732	200.072	269.265	543.807	4.25	102.878	137.918	168.477	234.698	160.421	100.621	240.145	206.288	39.1639	6.2581	288.853	171.424	136.678	230.922	174.652	144.672	15.7	682.162	120.398	38.4486	34.5878	1800
		indocile	TUR: Yozgat: Center-Buzağıcıoğlu Vill.	14_VI_2010	K. Kiran & V. Aksoy	10/1480	17.33	A	5	456.226	671.943	238.966	189.627	168.96	283.923	373.398	621.138	247.445	605.606	236.678	175.032	241.008	473.7	2.75	93.3646	119.846	144.36	201.553	133.3	87.6449	219.92	154.245	63.2647	7.95391	258.654	152.343	123.847	195.557	151.091	137.625	8.4	613.372	106.605	39.7806	34.9544	1248
		indocile	TUR: Yozgat: Center-Buzağıcıoğlu Vill.	14_VI_2010	K. Kiran & V. Aksoy	10/1480		B	5	520.418	740.319	255.949	210.841	167.76	309.651	410.135	670.368	257.126	662.315	251.883	190.19	280.296	518.944	2.25	101.082	133.313	164.107	225.781	147.653	91.7675	242.271	187.094	30.126	5.48872	283.941	165.495	132.459	214.188	160.798	149.76	15	666.341	117.198	39.7806	34.9544	1248
		indocile	TUR: Yozgat: Center-Buzağıcıoğlu Vill.	14_VI_2010	K. Kiran & V. Aksoy	10/1480		C	5	520.515	749.939	261.774	211.473	178.881	313.443	426.165	679.775	255.008	673.306	254.574	191.772	263.702	528.587	4.25	98.9635	134.448	173.262	229.064	151.47	93.6762	243.731	187.246	29.8248	5.46121	284.77	165.808	138.878	211.84	170.192	154.848	12.6	676.541	116.706	39.7806	34.9544	1248
		indocile	TUR: Bayburt: Center	18_VI_2013	K. Kiran, C. Karaman & V. Aksoy	13/0577	15.27	A	5	514.931	753.414	277.93	216.213	187.237	325.829	423.057	670.711	268.494	669.45	247.903	195.343	269.918	515.999	6.375	100.139	131.199	167.2	231.698	163.454	107.859	245.536	138.375	33.5905	5.79573	290.114	175.949	133.759	232.182	173.947	144.784	11.4	670.081	115.669	40.3	40.1886	1725
		indocile	TUR: Bayburt: Center	18_VI_2013	K. Kiran, C. Karaman & V. Aksoy	13/0577		B	5	540.643	786.604	276.218	217.42	190.801	331.103	434.045	693.613	269.347	699.274	269.307	208.017	279.557	527.913	7	105.742	138.279	173.827	236.558	157.546	108.465	257.012	152.517	25.3059	5.03049	294.739	184.108	131.484	248.03	178.648	143.616	14.4	696.444	122.01	40.3	40.1886	1725
		indocile	TUR: Bayburt: Center	18_VI_2013	K. Kiran, C. Karaman & V. Aksoy	13/0577		C	5	527.567	748.273	272.715	213.972	183.468	324.957	419.053	667.583	263.766	680.751	253.576	198.672	271.833	518.476	6.5	99.7172	124.948	173.677	232.14	157.698	103.541	248.563	169.007	28.6197	5.34974	281.924	172.885	127.996	235.139	165.682	130.422	14.8	674.167	112.332	40.3	40.1886	1725
	indo	indocile	TUR: Erzurum: Tortum-Akbaba Köyü	29_VI_2013	K. Kiran, C. Karaman & V. Aksoy	13/1843	12.44	A	5	540.886	801.95	282.883	218.717	202.54	339.301	440.432	705.075	282.458	689.519	276.726	209.486	272.23	543.809	4	101.229	134.992	170.888	230.935	160.85	110.365	248.309	191.082	40.6702	6.37732	307.706	175.767	147.104	233.85	176.677	159.237	17.6	697.297	118.111	40.2408	41.4758	2034
	indo	indocile	TUR: Erzurum: Tortum-Akbaba Köyü	29_VI_2013	K. Kiran, C. Karaman & V. Aksoy	13/1843		B	5	636.64	933.584	330.939	260.927	222.978	395.59	505.305	791.201	329.402	789.124	315.035	224.824	313.812	605.647	7	108.454	146.191	195.739	269.353	189.835	143.73	287.379	228.803	17.3225	4.16203	353.05	208.524	163.634	279.043	208.372	182.288	15.8	790.162	127.322	40.2408	41.4758	2034
		indocile	TUR: Erzurum: Olur-Akbayır Vill.	01_VII_2013	K. Kiran, C. Karaman & V. Aksoy	13/1999	12.47	A	5	463.233	699.411	256.607	198.071	164.661	299.928	390.646	625.442	250.667	619.323	236.096	180.003	227.753	466.007	2	94.9823	123.568	153.456	213.076	146.498	99.0876	225.59	123.954	38.6036	6.21318	270.371	167.642	117.9	222.214	166.812	141.752	11.2	622.382	109.275	40.8197	42.0581	1827
		indocile	TUR: Erzurum: Olur-Akbayır Vill.	01_VII_2013	K. Kiran, C. Karaman & V. Aksoy	13/1999		B	5	518.069	772.407	281.988	225.365	178.694	319.238	424.567	669.65	262.013	662.244	258.95	189.879	262.687	495.195	5	103.314	136.793	162.242	229.672	162.859	109.025	240.18	185.389	49.0085	7.0006	286.372	173.756	132.589	232.329	181.983	156.999	11.8	665.947	120.053	40.8197	42.0581	1827
		indocile	TUR: Erzurum: Olur-Akbayır Vill.	01_VII_2013	K. Kiran, C. Karaman & V. Aksoy	13/1999		C	5	532.071	795.512	283.63	225.404	191.419	335.668	439.875	688.459	275.889	694.268	269.068	195.87	264.602	515.816	4.125	104.602	136.338	168.105	239.054	158.486	112.946	246.56	174.131	36.1909	6.01588	296.049	182.164	135.714	241.084	185.002	154.735	13	691.363	120.47	40.8197	42.0581	1827
	indo	indocile	TUR: Gümüşhane: Köse	19_VIII_2013	K. Kiran, C. Karaman & V. Aksoy	13/2846	14.59	A	5	566.58	799.432	283.275	223.074	193.337	341.967	441.552	722.098	279.947	710.164	269.55	204.527	301.898	549.203	8	111.016	154.673	173.772	236.959	156.86	104.776	254.932	175.759	49.4067	7.02899	291.578	179.079	135.151	237.548	180.916	146.248	12.6	716.131	132.844	40.2403	39.6419	1838
	indo	indocile	TUR: Gümüşhane: Köse	19_VIII_2013	K. Kiran, C. Karaman & V. Aksoy	13/2846		B	5	577.037	803.621	285.589	220.666	196.259	341.564	447.676	727.043	275.893	715.916	284.629	205.069	297.681	549.295	9.5	116.814	155.73	174.966	234.765	171.741	105.08	255.886	177.17	43.8334	6.62068	298.772	184.283	132.396	239.385	175.743	149.692	14.8	721.48	136.272	40.2403	39.6419	1838
	indo	indocile	TUR: Gümüşhane: Köse-Yuvacık Vill.	19_VIII_2013	K. Kiran, C. Karaman & V. Aksoy	13/2871	15.52	A	5	493.792	730.497	270.313	196.32	168.912	294.931	403.524	661.734	263.204	654.356	251.639	191.144	273.276	494.824	4.25	95.7411	127.895	168.068	225.365	155.984	97.9349	244.659	167.38	70.399	8.39041	275.882	163.903	127.998	227.113	166.823	141.887	13	658.045	111.818	40.1578	39.7011	1728
	indo	indocile	TUR: Gümüşhane: Köse-Yuvacık Vill.	19_VIII_2013	K. Kiran, C. Karaman & V. Aksoy	13/2871		B	5	550.893	817.218	319.777	249.888	213.142	351.946	457.889	703.009	269.611	718.931	273.489	205.608	284.608	543.438	8.5	108.731	142.088	178.813	262.73	162.928	106.304	274.942	168.873	33.2795	5.76884	322.914	191.129	151.088	251.892	189.314	164.614	12.8	710.97	125.41	40.1578	39.7011	1728
		indocile	TUR: Çorum: Merkez-Yakuparpa Vill.	30_VI_2017	K. Kiran et al.	17/0593b	15.11	A	5	519.188	732.415	239.483	190.644	160.927	301.019	406.018	665.621	262.214	645.211	241.257	179.219	267.539	509.457	4	101.456	130.282	163.779	217.397	146.959	85.8673	223.928	154.908	78.2057	8.8434	268.155	155.058	131.295	212.178	163.781	137.311	12.4	655.416	115.869	40.691	34.9962	1333
		indocile	TUR: Çorum: Merkez-Yakuparpa Vill.	30_VI_2017	K. Kiran et al.	17/0593b		B	5	527.441	772.814	259.003	205.697	169.672	307.554	421.444	684.651	275.471	673.932	248.352	188.532	266.468	532.772	4.5	102.583	133.503	171.509	239.963	146.959	98.7644	243.362	171.076	63.9182	7.99488	286.804	171.752	134.679	232.963	168.594	137.913	10	679.291	118.043	40.691	34.9962	1333
		indocile	TUR: Çorum: Merkez-Yakuparpa Vill.	30_VI_2017	K. Kiran et al.	17/0593b		C	5	556.327	800.033	266.685	210.116	172.147	329	445.221	699.338	279.441	694.431	262.709	186.922	274.835	548.186	6	105.804	140.911	169.174	245.342	157.31	96.728	252.092	185.482	58.6543	7.65861	294.775	178.219	136.559	229.729	173.707	146.937	11	696.885	123.357	40.691	34.9962	1333
		indocile	AZE: 4 km SW of Qirizdahna, Quba District	21_VIII_2017	G. Bračko	Bracko(52)	15.41	A	5	473.737	705.328	250.017	199.036	151.367	299.05	392.271	622.041	261.025	621.814	242.602	173.761	238.969	476.079	7	98.988	124.456	147.116	213.372	147.937	92.2814	224.871	120.933	50.0413	7.07399	260.971	160.359	115.182	216.398	156.738	136.648	10.3333	621.927	111.722	41.2133	48.2667	1510
		indocile	AZE: 3.5 km S of Blaband, Lerik District	6_IX_2017	G. Bračko	Bracko(76)	19.55	A	5	516.984	734.127	259.936	206.249	192.161	311.924	419.18	683.966	273.893	657.234	258.365	194.869	268.017	515.468	5.25	94.6779	130.209	167.329	222.634	157.606	91.2398	237.311	173.664	21.1535	4.59929	270.598	165.314	129.613	217.195	168.97	138.162	16.3333	670.6	112.443	38.7083	48.425	1230
U5		caucasicum	ARM: Meghrinski Pereval	09_VI_2002	M. Wuermli	i270	10.23	A	6	556.31	824.07	287.64	224.47	208.26	339.72	446.71	725.36	297.47	691.07	273.11	201.33	286.04	568.84	7	105.85	146.77	163.69	243.67	158.23	108.58	264.63	187.69	90.3	9.50263	305.63	182.87	139.68	255.76	177.33	139.68	15.5	708.21	126.31	39.13	46.16	2500
U5		caucasicum	ARM: Meghrinski Pereval	09_VI_2002	M. Wuermli	i270		B	6	576.67	838.87	291.63	230.8	220.49	339.39	447.94	730.15	301.57	689.2	275.81	203.24	287.82	567.8	7.75	103.67	141.86	166.09	252.62	169.2	111.58	262.17	196.42	50.2	7.0852	313.14	190.15	146.23	261.57	181.96	150.59	14.67	709.67	122.76	39.13	46.16	2500
U5		caucasicum	ARM: Meghrinski Pereval	09_VI_2002	M. Wuermli	i270		C	6	583.45	867.66	331.52	262.05	224.52	352.86	464.47	743.72	303.21	717.39	289.11	198.79	297.36	577.86	10	111.31	150.05	174.87	274.65	171.87	120.04	283.72	177.87	41.19	6.41794	341.14	195.33	160.77	275.13	177.6	160.96	15.6	730.56	130.68	39.13	46.16	2500
U5		caucasicum	ARM: Meghrinski Pereval	09_VI_2002	M. Wuermli	i271		A	6	717.39	1021.69	368.3	296	259.31	438.91	568.84	862.72	325.79	863.54	321.92	242.26	336.43	656.18	9.75	130.68	180.06	207.34	307.73	204.44	130.74	312.94	214.43	18.14	4.25911	387.36	229.16	177.95	300.09	224.93	190.97	20.72	863.13	155.37	39.13	46.16	2500
U5		caucasicum	ARM: Meghrinski Pereval	09_VI_2002	M. Wuermli	i271		B	6	684.49	956.72	332.49	262.44	232.16	413.86	538.57	837.23	321.84	823.25	314.28	233.8	320.28	626.57	6.5	129.04	173.8	195.06	283.18	196.7	122.76	306.23	212.79	10.91	3.30303	354.83	217.7	166.96	272.81	216.88	182.78	12.21	830.24	151.42	39.13	46.16	2500
U5		caucasicum	ARM: Meghrinski Pereval	09_VI_2002	M. Wuermli	i271		C	6	656.84	942	339.16	262.99	226.71	405.24	521.87	822.42	322.5	826.53	315.92	239.53	318.1	602.21	10	120.04	163.96	189.88	283.45	183.69	122.76	296.35	210.06	20.19	4.49333	350.72	213.07	154.68	277.23	198.98	177.33	19.06	824.48	142	39.13	46.16	2500
U5		caucasicum	ARM: N Nor Yerznka, south side of Araj, near monastery Surb Varvara	31_VII_2002	M. Wuermli	i649	12.87	A	6	566.72	845.02	313.23	244.02	205.44	367.57	469.02	710.76	282.19	725.81	265.9	199.7	272.23	547.35	4.75	109.42	145.53	169.61	262.62	168.92	119.55	275.16	169.61	79.12	8.89494	323.35	193.13	144.44	262.62	182.74	157.3	15	718.29	127.48	40.49	44.64	2200
U5		caucasicum	ARM: N Nor Yerznka, south side of Araj, near monastery Surb Varvara	31_VII_2002	M. Wuermli	i649		B	6	548.49	791.24	282.9	214.98	187.69	341.03	438.5	689.55	276.59	695.67	256.99	198.61	273.63	546.92	5.75	100.94	137.77	169.14	239.26	150.32	109.12	250.99	181.96	76.39	8.74014	292.67	178.69	135.31	232.43	170.51	147.32	16.83	692.61	119.35	40.49	44.64	2200
U5		caucasicum	ARM: N Nor Yerznka, south side of Araj, near monastery Surb Varvara	31_VII_2002	M. Wuermli	i649		C	6	585.76	834.76	308.82	250.99	218.25	365.02	462.38	731.21	292.25	739.11	265.51	207.34	292.45	584.5	8	108.58	145.95	173.78	267.35	174.6	121.95	283.72	169.14	65.47	8.09135	328.74	195.33	155.5	261.35	193.7	168.6	13.88	735.16	127.27	40.49	44.64	2200
U5		caucasicum	ARM: 1 km NE Goghtanik, Yeghegis valley	06_VII_2002	M. Wuermli	i663	15.08	A	6	637.34	893.03	307.83	239.29	215.08	378.03	489.89	795.27	303.87	776.78	301.47	217.54	328.08	614.31	11.25	120.37	161.58	196.52	262.03	193.25	116.14	276.5	183.97	79.66	8.92525	316.07	197.67	148.76	256.57	206.89	154.21	11.42	786.03	140.98	39.88	45.47	1800
U5		caucasicum	ARM: 1 km NE Goghtanik, Yeghegis valley	06_VII_2002	M. Wuermli	i663		B	6	605.71	875.12	293.69	240.19	195.98	361.68	485.28	782.7	302.55	749.15	291.64	218.36	320.17	589.53	9.25	116.41	151.21	196.52	259.3	177.96	107.95	258.28	158.31	116.35	10.7866	305.7	191.54	133.38	250.77	191.06	154.76	10.67	765.93	133.81	39.88	45.47	1800
U5		caucasicum	ARM: 1 km NE Goghtanik, Yeghegis valley	06_VII_2002	M. Wuermli	i663		C	6	605.11	865.92	295.6	242.1	206.89	370.39	476.65	776.12	292.16	750.47	292.05	215.08	322.9	595.57	10.5	118.94	156.67	191.06	259.3	180.42	107.27	266.4	183.42	45.29	6.72978	314.98	197.04	142.48	249.75	189.7	158.31	12.83	763.29	137.8	39.88	45.47	1800
		caucasicum	GEO: Diklo	31_VII_1985	B. Seifert	647_1	10.8484	A	6	599.24	876.63	285.45	244.14	216.61	363.35	486.21	778.87	313.65	754.59	291.5	203.76	302.24	598.73	9.75	113.84	153.98	188.06	257.58	169.76	113.51	258.58	211.9	59.61	7.72075	320.82	192.43	149.44	252.54	194.47	164.55	12.4	766.73	133.91	42.4	45.69	2300
		caucasicum	GEO: Diklo	31_VII_1985	B. Seifert	647_1		B	6	602.86	901.44	293.01	238.44	228.96	374.08	494.65	777.56	299.87	767.06	302.58	219.29	303.58	603.02	11	116.53	155.62	200.49	263.96	167.91	115.86	267.65	232.39	38.62	6.2145	336.5	195.45	157.17	261	193.1	184.7	11	772.31	136.08	42.4	45.69	2300
		caucasicum	GEO: Diklo	31_VII_1985	B. Seifert	647_1		C	6	591.5	869.6	301.23	245.49	205.02	355.97	476.92	777.39	314.96	742.78	287.13	219.96	316.35	596.15	9.5	106.79	142.73	187.15	259.76	170.6	118.21	288.14	208.21	28.04	5.29528	335.32	199.82	154.04	252.88	182.35	167.91	16	760.09	124.76	42.4	45.69	2300
		caucasicum	GEO: Diklo	31_VII_1985	B. Seifert	647_2		A	6	566.21	845.62	282.09	239.11	201.49	353.44	465.05	751.31	302.49	723.75	285.45	205.86	302.91	560.02	7.25	110.49	145.08	189.07	252.69	170.93	116.53	272.1	225.67	60.45	7.77496	311.74	183.7	141.05	249.52	177.32	157.84	9.8	737.53	127.78	42.4	45.69	2300
		caucasicum	GEO: Diklo	31_VII_1985	B. Seifert	647_2		B	6	595.11	870.84	291.16	236.08	205.52	355.92	473.88	767.72	309.71	739.5	275.88	212.64	309.97	599.76	9.75	105.78	145.41	188.06	251.87	175.97	124.25	264.29	199.82	20.15	4.48888	321.72	194.78	147.76	253.21	193.1	164.55	13.25	753.61	125.6	42.4	45.69	2300
		caucasicum	GEO: Diklo	31_VII_1985	B. Seifert	647_2		C	6	621.72	920.47	297.88	256.23	229.7	370.7	500.66	800.55	322.83	789.8	308.39	216.61	312.32	603.89	11.75	117.54	154.48	204.85	262.72	172.28	114.18	270.34	241.79	23.51	4.84871	334.82	201.16	150.45	261.27	196.46	179.33	14.75	795.17	136.01	42.4	45.69	2300
	cauc	caucasicum	GEO: Diklo	31_VII_1985	B. Seifert	647o		A	6	496.43	732.94	247.84	195.11	172.28	306.27	404.64	662.07	268.39	631.89	246.29	184.37	251.87	510.47	5.25	95.37	127.61	154.14	225.34	149.78	101.32	232.73	180.67	14.61	3.8223	269	163.88	118.21	219.13	166.57	146.08	13.42	646.98	111.49	42.4	45.69	2300
	cauc	caucasicum	GEO: Diklo	31_VII_1985	B. Seifert	647o		B	6	587.53	847.69	281.42	226.68	198.47	352.28	471.24	748.03	307.11	708.66	274.7	201.83	290.49	573.95	10.25	103.43	139.03	172.28	243.47	175.64	113.51	255.23	191.42	43.99	6.6325	308.96	186.05	137.02	252.2	174.63	143.4	18	728.35	121.23	42.4	45.69	2300
	cauc	caucasicum	GEO: Diklo	31_VII_1985	B. Seifert	647o		C	6	588.4	867.54	276.65	229	199.18	354.97	474	760.5	301.94	722.11	281.76	212.24	297.61	578.08	9	101.75	139.37	181.34	245.15	165.23	106.79	255.9	200	66.83	8.17496	312.95	196.12	136.68	253.04	181.68	157.84	17.5	741.31	120.56	42.4	45.69	2300
	cauc	caucasicum	GEO: Diklo	31_VII_1985	B. Seifert	647m		A	6	608.02	896.07	323.23	258.58	218.72	379.86	495.5	771	308.4	751.31	286.12	217.28	311.64	613.18	10.5	100.75	138.7	191.42	269.33	172.28	105.11	285.79	212.58	15.95	3.99375	327.76	197.8	147.76	264.29	191.42	163.88	15.33	761.15	119.72	42.4	45.69	2300
	cauc	caucasicum	GEO: Diklo	31_VII_1985	B. Seifert	647m		B	6	651.57	951.06	332.47	271.35	239.11	401.98	518.72	824.53	322.18	785.66	302.91	228.36	324.07	637.86	13	113.17	151.73	204.85	288.81	184.7	131.98	307.61	200.49	42.82	6.5437	353.96	207.2	161.2	288.07	208.95	184.37	13.33	805.1	132.45	42.4	45.69	2300
	cauc	caucasicum	GEO: Diklo	31_VII_1985	B. Seifert	647m		C	6	537.31	793.93	282.76	220.8	194.78	331.59	434.24	706.04	278.72	677.1	260.6	195.45	284.78	542.21	10.5	100.75	130.97	167.91	248.17	161.2	118.21	255.23	187.05	49.87	7.06187	288.14	177.99	124.93	242.63	173.62	147.76	11.65	691.57	115.86	42.4	45.69	2300
	cauc	caucasicum	GEO: Diklo	31_VII_1985	B. Seifert	647m		D	6	602.03	884.9	318.53	265.3	227.96	387.09	489.82	774.28	313.65	728.35	285.45	210.23	296.53	603.89	8.5	104.11	137.69	191.08	275.38	170.26	107.46	281.42	198.14	36.94	6.07783	329.78	204.85	147.16	267.99	189.74	154.48	16	751.31	120.9	42.4	45.69	2300
	cauc	caucasicum	TUR: Ardahan: Center-Yalnızçam Vill.	14_VIII_2000	K. Kiran	00/0130	9.38	A	6	709.877	1003.89	338.173	280.234	268.274	403.542	548.145	861.383	344.899	848.06	330.409	239.702	338.444	683.004	8.5	120.65	157.941	207.758	295.345	198.681	140.146	305.271	245.172	23.7337	4.87173	368.806	222.758	168.486	283.024	206.557	191.005	15.2	854.722	139.296	41.2152	42.4663	2300
	cauc	caucasicum	TUR: Ardahan: Center-Yalnızçam Vill.	14_VIII_2000	K. Kiran	00/0130		B	6	725.061	989.06	346.163	284.084	275.91	411.509	564.63	844.978	344.401	870.199	339.444	233.288	326.603	673.533	10.5	129.589	165.31	204.234	300.909	199.284	131.38	311.537	246.897	21.2615	4.61102	370.993	219.68	173.913	284.806	211.742	188.575	16.3	857.588	147.449	41.2152	42.4663	2300
		caucasicum	TUR: Kayseri: Erciyes Mt.	15_VIII_2001	K. Kiran	01/0702	10.65	A	6	518.03	737.34	261.962	203.188	174.224	315.941	409.483	670.366	265.045	659.179	246.639	181.437	257.596	520.083	11	103.087	132.26	157.729	229.407	143.808	94.2504	240.701	187.168	10.3935	3.22389	273.261	166.9	120.601	222.268	150.751	125.374	25.2	664.772	117.673	38.5601	35.5658	2450
		caucasicum	TUR: Kayseri: Erciyes Mt.	15_VIII_2001	K. Kiran	01/0702		B	6	587.636	802.586	279.89	219.493	200.586	351.058	460.332	727.762	291.492	704.154	271.684	191.217	266.076	573.104	12	112.988	143.748	171.711	251.09	164.026	100.331	263.482	192.759	10.996	3.31602	308.502	187.186	140.521	238.306	164.354	139.852	29	715.958	128.368	38.5601	35.5658	2450
		caucasicum	TUR: Kayseri: Erciyes Mt.	15_VIII_2001	K. Kiran	01/0702		C	6	599.53	848.843	287.742	219.738	205.56	370.482	473.66	757.221	311.78	727.867	273.142	192.73	282.277	602.236	6.5	109.965	143.748	182.745	258.186	174.515	109.452	266.712	202.211	7.83277	2.79871	322.345	192.993	147.012	248.361	182.015	156.876	26.6	742.544	126.856	38.5601	35.5658	2450
		caucasicum	TUR: Kayseri: Erciyes Mt.	15_VIII_2001	K. Kiran	01/0705		A	6	620.364	917.067	308.988	254.256	224.053	378.6	501.763	797.019	319.224	767.584	301.23	215.438	305.324	622.02	13.5	116.298	154.2	196.754	266.071	176.685	120.279	281.78	278.465	8.43529	2.90436	350.146	202.756	161.8	261.851	187.24	177.285	21.8	782.302	135.249	38.5601	35.5658	2450
		caucasicum	TUR: Kayseri: Erciyes Mt.	15_VIII_2001	K. Kiran	01/0705		B	6	601.239	901.566	311.88	259.464	221.582	382.021	499.563	785.644	319.262	763.605	301.268	217.528	299.363	598.28	11.25	110.868	151.302	193.856	262.385	173.806	118.93	280.297	228.098	21.0882	4.59219	341.772	196.088	165.119	259.133	188.978	173.019	22.2	774.624	131.085	38.5601	35.5658	2450
	cauc west	caucasicum	TUR: Kayseri: Erciyes Mt.	15_VIII_2001	K. Kiran	01/0707		A	6	463.196	723.148	246.444	189.931	156.434	307.656	399.025	652.302	267.004	635.129	243.82	174.099	256.507	495.04	5.25	90.592	117.7	158.324	221.337	148.992	92.9487	223.183	170.081	86.3111	9.29038	273.857	162.655	126.922	214.885	155.837	138.184	17	643.715	104.146	38.5601	35.5658	2450
	cauc west	caucasicum	TUR: Kayseri: Erciyes Mt.	15_VIII_2001	K. Kiran	01/0707		B	6	575.434	866.382	290.819	221.545	200.283	364.192	473.944	762.014	309.628	736.013	280.796	203.146	293.024	593.238	6.5	111.908	140.452	188.753	259.285	177.038	110.83	265.769	213.847	17.6237	4.19806	336.176	189.318	166.49	250.725	186.122	167.099	20	749.014	126.18	38.5601	35.5658	2450
	cauc west	caucasicum	TUR: Bursa: Uludağ-Kilimli Lake	25_VII_2001	K. Kiran	01/0942	8.63	C	6	506.913	755.215	268.122	211.272	189.635	324.153	428.627	669.429	305.434	656.721	247.408	176.813	254.248	521.789	7.25	97.3544	131.839	156.393	229.155	155.752	99.5666	239.083	192.557	10.0922	3.17683	283.393	175.244	128.757	216.041	162.835	145.876	23.2	663.075	114.597	40.0773	29.221	2250
	cauc west	caucasicum	TUR: Bursa: Uludağ-Kilimli Lake	25_VII_2001	K. Kiran	01/0942		D	6	603.095	870.503	317.928	243.726	257.497	377.836	498.772	752.639	300.477	721.393	286.04	201.287	301.342	575.931	8.5	112.915	152.014	181.415	266.028	166.296	105.215	286.475	222.779	7.53151	2.74436	364.248	202.989	178.395	251.726	188.071	199.002	14.2	737.016	132.465	40.0773	29.221	2250
	cauc west	caucasicum	TUR: Bursa: Uludağ-Kilimli Lake	25_VII_2001	K. Kiran	01/0942		E	6	646.194	941.775	335.843	268.402	276.133	402.108	525.851	791.95	303.494	777.951	306.407	216.006	307.02	627.062	8.75	118.389	166.245	182.197	281.845	181.058	113.876	302.451	224.853	11.1466	3.33866	367.623	210.094	175.373	260.857	198.038	196.591	24	784.95	142.317	40.0773	29.221	2250
	cauc west	caucasicum	TUR: Bursa: Uludağ-Kilimli Lake	25_VII_2001	K. Kiran	01/0942		A	6	536.311	779.703	274.143	223.714	212.401	335.544	440.423	684.158	278.494	667.309	263.141	190.427	265.695	531.581	6.75	104.299	141.329	165.243	243.086	154.443	97.5106	245.245	177.249	48.805	6.98606	304.391	179.99	142.781	223.517	177.394	160.087	19.2	675.734	122.814	40.0773	29.221	2250
	cauc west	caucasicum	TUR: Bursa: Uludağ-Kilimli Lake	25_VII_2001	K. Kiran	01/0942		B	6	634.66	924.727	318.621	263.695	237.1	390.754	522.445	798.733	314.134	768.841	304.334	217.831	310.617	623.538	7.75	120.222	163.577	189.93	278.816	179.592	116.642	292.093	202.314	12.9801	3.60279	358.769	212.008	170.991	255.361	202.489	191.24	21.4	783.787	141.9	40.0773	29.221	2250
		caucasicum	TUR: Bursa: Uludağ-Kilimli Lake	25_VII_2001	K. Kiran	01/0943		A	6	517.165	775.793	299.492	237.553	171.753	329.881	418.979	639.007	254.202	643.311	252.091	172.057	248.389	499.697	6.25	98.8161	132.482	151.965	243.762	158.088	105.647	259.187	156.344	27.8666	5.27888	281.129	173.386	127.343	220.673	169.86	142.276	16.2	641.159	115.649	40.0773	29.221	2250
		caucasicum	TUR: Bursa: Uludağ-Kilimli Lake	25_VII_2001	K. Kiran	01/0943		B	6	617.419	872.857	302.154	239.998	208.398	355.957	475.332	739.428	297.136	718.816	280.413	204.576	281.978	585.538	8.5	106.297	145.886	180.643	252.333	173.835	121.853	261.34	173.48	17.7744	4.21597	320.432	191.844	154.927	245.768	197.029	167.578	19	729.122	126.092	40.0773	29.221	2250
		caucasicum	TUR: Bursa: Uludağ-Kilimli Lake	25_VII_2001	K. Kiran	01/0943		C	6	651.409	947.722	335.018	279.782	231.607	397.047	518.307	805.159	324.434	772.381	303.26	217.437	296.106	635.796	12.5	118.455	163.343	191.709	287.399	178.116	129.956	298.136	227.312	30.126	5.48872	368.341	210.303	182.926	267.96	205.74	195.37	24.2	788.77	140.899	40.0773	29.221	2250
		caucasicum	TUR: Bursa: Uludağ-Kilimli Gölü	25_VII_2001	K. Kiran	01/0944		A	6	585.511	866.406	299.119	237.441	215.284	360.344	479.72	751.812	305.641	730.713	291.001	198.325	286.66	594.715	9	110.163	148.752	187.814	260.131	175.422	117.251	273.917	200.622	14.9124	3.86166	338.559	196.273	159.442	256.484	180.946	173.127	18.8	741.263	129.458	40.0773	29.221	2250
		caucasicum	TUR: Bursa: Uludağ-Kilimli Gölü	25_VII_2001	K. Kiran	01/0944		B	6	537.16	800.319	279.339	221.603	211.812	346.063	445.92	704.994	282.81	679.691	260.617	183.191	246.35	545.594	11.25	107.007	140.466	166.35	249.595	169.968	113.206	261.102	181.072	8.43529	2.90436	310.283	178.444	145.758	236.153	167.027	156.393	24	692.342	123.736	40.0773	29.221	2250
		caucasicum	TUR: Bursa: Uludağ-Kilimli Gölü	25_VII_2001	K. Kiran	01/0944		C	6	621.445	891.238	296.485	245.01	234.586	379.65	498.59	777.957	318.76	754.441	299.591	197.411	289.317	621.568	13.5	114.109	153.566	187.025	262.895	182.39	116.842	276.759	217.993	7.53151	2.74436	346.722	201.434	159.911	259.143	186.232	180.946	25.2	766.199	133.837	40.0773	29.221	2250
		caucasicum	TUR: Konya: Akşehir-Yellibel Tepesi	01_VIII_2002	K. Kiran	02/0781a	12.04	A	6	488.972	711.862	244.846	192.915	149.758	304.054	405.073	647.92	258.176	636.564	241.235	171.042	249.475	503.3	8	92.6899	127.637	156.546	223.509	144.503	99.8637	229.332	187.873	9.64033	3.10489	256.062	164.364	107.741	214.224	164.049	131.019	23.2	642.242	110.164	38.2664	31.3496	2120
		caucasicum	TUR: Konya: Akşehir-Yellibel Tepesi	01_VIII_2002	K. Kiran	02/0781a		B	6	540.45	786.443	272.144	209.167	175.291	330.475	434.458	692.262	280.989	687.27	260.227	185.182	282.696	541.152	6.5	102.351	138.582	172.548	242.745	162.758	105.693	259.291	192.441	11.2973	3.36114	294.204	177.891	129.604	236.716	172.071	153.354	23.4	689.766	120.467	38.2664	31.3496	2120
		caucasicum	TUR: Konya: Akşehir-Yellibel Tepesi	01_VIII_2002	K. Kiran	02/0781a		C	6	541.149	799.468	277.914	216.903	183.074	336.482	439.307	686.35	269.901	698.22	268.307	183.249	276.803	551.536	9.75	101.295	142.129	174.963	245.864	154.168	105.54	251.445	191.942	7.68214	2.77167	292.411	176.79	129.604	227.908	162.98	146.276	22.7	692.285	121.712	38.2664	31.3496	2120
		caucasicum	TUR: Konya: Akşehir-Yellibel Hill	01_VIII_2002	K. Kiran	02/0782a		A	6	528.056	765.917	273.917	212.841	185.378	322.925	423.841	680.211	265.44	680.807	259.041	184.39	277.79	532.366	6.75	103.529	137.595	172.98	239.355	149.945	92.9598	252.706	187.387	13.2555	3.6408	285.652	174.448	126.812	224.197	169.571	151.362	19.4	680.509	120.562	38.2664	31.3496	2120
		caucasicum	TUR: Konya: Akşehir-Yellibel Hill	01_VIII_2002	K. Kiran	02/0782a		B	6	568.018	815.624	279.047	230.319	210.234	346.314	454.137	731.195	292.959	715.992	277.189	195.874	287.112	564.621	6	105.616	140.873	179.223	250.884	166.27	110.645	259.773	174.11	12.3517	3.5145	311.015	181.114	151.362	233.139	185.097	164.043	22.2	723.593	123.245	38.2664	31.3496	2120
		caucasicum	TUR: Konya: Akşehir-Yellibel Hill	01_VIII_2002	K. Kiran	02/0782a		C	6	606.312	870.57	308.013	249.663	236.066	361.643	490.559	775.281	304.224	768.002	292.14	218.366	303.592	599.947	6.75	112.42	149.842	190.356	264.182	170.729	115.557	290.506	221.378	15.6655	3.95797	332.313	196.315	155.914	249.072	193.47	176.724	23.4	771.641	131.131	38.2664	31.3496	2120
		caucasicum	TUR: Sivas: Ulaş-Yazıcık Vill.	13_VIII_2010	K. Kiran & V. Aksoy	10/1741	15.35	A	6	471.552	720.884	255.176	201.91	149.702	305.157	403.368	642.563	262.757	643.745	251.882	175.359	242.684	498.13	5.25	90.6532	113.848	154.474	218.028	150.622	104.084	225.08	183.361	30.5779	5.52973	253.916	155.557	112.779	202.315	147.84	130.135	22.9	643.154	102.251	39.2936	36.9197	1779
		caucasicum	TUR: Sivas: Ulaş-Yazıcık Vill.	13_VIII_2010	K. Kiran & V. Aksoy	10/1741		B	6	527.912	756.01	268.989	207.267	177.228	317.066	419.756	679.969	283.604	673.61	263.281	186.078	257.655	540.617	6.25	100.778	129.075	161.245	221.526	156.972	107.159	242.987	156.799	13.858	3.72263	275.403	159.189	128.622	206.855	156.617	142.998	19	676.789	114.927	39.2936	36.9197	1779
		caucasicum	TUR: Sivas: Ulaş-Yazıcık Vill.	13_VIII_2010	K. Kiran & V. Aksoy	10/1741		C	6	528.111	776.354	267.845	211.233	190.231	316.159	429.478	697.128	292.183	688.796	267.731	180.716	264.228	540.554	6	103.77	136.68	164.001	228.449	164.659	104.545	245.756	199.374	31.9336	5.65098	292.956	173.716	136.794	217.826	160.4	145.268	21	692.962	120.225	39.2936	36.9197	1779
		caucasicum	TUR: Sivas: Ulaş-Yazıcık Vill.	13_VIII_2010	K. Kiran & V. Aksoy	10/1745		A	6	467.435	694.593	249.741	195.797	174.77	299.272	397.134	628.075	259.765	615.28	235.539	167.719	241.718	476.668	8.5	95.1983	122.764	142.948	213.467	139.656	91.6983	229.088	207.322	15.2137	3.90047	257.879	153.07	115.533	201.242	141.743	124.119	18.2	621.678	108.981	39.2936	36.9197	1779
		caucasicum	TUR: Sivas: Ulaş-Yazıcık Vill.	13_VIII_2010	K. Kiran & V. Aksoy	10/1745		B	6	473.624	688.775	242.942	189.708	162.982	298.71	387.743	638.936	263.237	612.162	226.022	173.181	242.511	479.109	4	91.2819	124.119	147.768	207.87	144.343	94.0415	224.225	182.294	22.1426	4.7056	248.54	150.781	110.864	200.941	145.81	120.203	17.8	625.549	107.701	39.2936	36.9197	1779
		caucasicum	TUR: Sivas: Ulaş-Yazıcık Vill.	13_VIII_2010	K. Kiran & V. Aksoy	10/1745		C	6	491.142	722.761	244.031	192.746	173.077	300.285	411.904	656.783	274.022	616.381	237.962	165.539	245.168	501.058	4.25	95.4996	129.919	146.413	205.01	142.312	89.5113	222.044	186.646	30.126	5.48872	264.959	152.89	121.86	208.02	145.81	132.404	21	636.582	112.709	39.2936	36.9197	1779
		caucasicum	TUR: Kayseri: Pınarbaşı-Aygörmez Mt.	17_VIII_2010	K. Kiran & V. Aksoy	10/2003_	14.04	A	6	512.402	731.167	255.633	205.361	167.417	297.598	410.405	671.661	269.903	654.993	250.645	178.456	248.68	512.692	7	100.922	136.17	163.133	229.835	149.369	90.9642	235.623	164.513	52.4193	7.24012	267.102	157.164	121.024	219.422	155.083	135.298	9.2	663.327	118.546	38.7794	36.2461	2002
		caucasicum	TUR: Kayseri: Pınarbaşı-Aygörmez Mt.	17_VIII_2010	K. Kiran & V. Aksoy	10/2003_		B	6	547.177	803.175	266.466	223.375	189.197	317.279	443.517	715.935	283.563	703.879	272.211	192.221	257.386	559.087	8.25	112.37	149.877	174.731	251.819	167.495	109.426	238.504	195.819	27.5653	5.25027	305.065	177.36	141.827	236.96	178.119	165.212	9.2	709.907	131.124	38.7794	36.2461	2002
		caucasicum	TUR: Kayseri: Pınarbaşı-Aygörmez Mt.	17_VIII_2010	K. Kiran & V. Aksoy	10/2003_		C	6	569.737	799.031	281.378	228.026	192.995	320.243	443.199	718.241	298.409	703.462	260.488	186.464	253.334	568.708	10.25	110.713	146.864	172.02	243.269	167.663	113.118	246.239	202.038	28.921	5.37783	293.919	174.475	128.92	236.885	166.275	149.571	10.4	710.852	128.789	38.7794	36.2461	2002
	cauc west	caucasicum	TUR: Kayseri: Erciyes Mt.-Sütdonduran Upland	18_VIII_2010	K. Kiran & V. Aksoy	10/2064_	9.51	A	6	481.074	699.589	250.476	196.417	170.053	298.096	382.968	639.335	260.738	617.667	233.354	165.913	244.163	480.509	7.25	97.6128	126.812	148.435	216.926	135.115	91.7338	234.801	165.693	67.7836	8.23308	268.432	153.124	124.917	208.298	146.15	134.526	23.5	628.501	112.212	38.5553	35.42	2627
	cauc west	caucasicum	TUR: Kayseri: Erciyes Mt.-Sütdonduran Upland	18_VIII_2010	K. Kiran & V. Aksoy	10/2064_		B	6	597.801	852.845	285.06	233.334	213.097	350.802	468.438	746.669	303.88	728.223	277.414	198.139	290.89	576.571	8.25	117.74	151.849	178.512	253.925	176.689	114.78	260.57	214.357	33.1386	5.75662	320.352	182.494	151.419	245.494	164.438	148.94	18	737.446	134.795	38.5553	35.42	2627
		caucasicum	TUR: Ordu: Kabadüz-Çambaşı Upland	11_VI_2012	K. Kiran, C. Karaman & V. Aksoy	12/0650	10.97	A	6	575.182	811.63	289.464	222.932	186.25	337.06	443.592	725.985	295.467	702.72	274.533	201.768	279.895	561.632	8	98.8856	128.194	190.594	240.125	155.594	121.991	259.106	193.265	26.3262	5.13091	295.279	176.926	134.808	245.462	178.134	145.602	14.2	714.353	113.54	40.5603	37.9694	1813
		caucasicum	TUR: Ordu: Kabadüz-Çambaşı Upland	11_VI_2012	K. Kiran, C. Karaman & V. Aksoy	12/0650		B	6	577.504	805.197	284.618	237.404	201.069	355.14	459.612	727.015	301.372	698.11	278.852	200.811	269.26	577.101	8	97.6409	128.194	181.137	249.09	161.168	112.436	266.087	181.04	19.8977	4.46069	297.227	175.605	131.562	246.375	170.623	150.961	19	712.562	112.917	40.5603	37.9694	1813
		caucasicum	TUR: Ordu: Kabadüz-Çambaşı Upland	11_VI_2012	K. Kiran, C. Karaman & V. Aksoy	12/0650		C	6	598.137	873.527	310.693	241.982	221.664	375.857	489.897	767.211	311.87	758.396	294.691	202.17	290.024	582.986	8	110.008	145.006	191.564	265.245	170.007	116.258	274.495	220.807	44.5403	6.67385	318.678	191.72	137.676	264.03	188.097	165.906	14	762.804	127.507	40.5603	37.9694	1813
		caucasicum	TUR: Giresun: Dereli-Tamdere Vill.	13_VI_2012	K. Kiran, C. Karaman & V. Aksoy	12/0806	10.42	A	6	505.302	724.094	250.864	192.867	180.88	308.097	401.448	663.352	273.703	635.923	250.993	178.226	238.957	511.126	6	98.3262	126.442	159.838	214.646	147.912	97.2147	225.878	176.82	17.1718	4.14389	259.229	161.538	112.942	212.674	157.654	132.864	21	649.637	112.384	40.5	38.3442	1792
		caucasicum	TUR: Giresun: Dereli-Tamdere Vill.	13_VI_2012	K. Kiran, C. Karaman & V. Aksoy	12/0806		B	6	505.113	725.985	244.897	197.126	178.858	306.523	414.087	650.105	261.965	642.974	261.128	178.762	250.158	514.934	5.5	98.1709	127.218	162.013	217.937	154.601	101.851	218.819	138.35	12.0504	3.47137	265.88	166.723	111.401	220.534	157.2	136.643	20	646.54	112.695	40.5	38.3442	1792
		caucasicum	TUR: Giresun: Dereli-Tamdere Vill.	13_VI_2012	K. Kiran, C. Karaman & V. Aksoy	12/0806		C	6	549.517	768.777	262.053	210.899	171.215	319.141	420.331	697.41	278.599	679.158	268.313	187.093	252.436	547.501	7.75	98.7146	130.014	173.43	230.742	156.425	115.077	246.15	158.871	19.8832	4.45906	278.275	173.978	119.714	232.324	162.793	128.481	11.4	688.284	114.364	40.5	38.3442	1792
		caucasicum	TUR: Giresun: Şebinkarahisar-Çamlıbel Köyü	14_VI_2012	K. Kiran, C. Karaman & V. Aksoy	12/0858	11.65	A	6	431.601	677.168	227.728	181.328	153.39	287.337	369.199	597.602	248.384	578.165	229.44	166.938	219.92	448.811	6	80.8263	110.623	139.184	198.479	128.461	95.5882	210.311	147.777	15.5149	3.9389	233.664	148.862	96.0737	206.21	144.744	118.51	18	587.884	95.7248	40.4767	38.5108	1953
		caucasicum	TUR: Giresun: Şebinkarahisar-Çamlıbel Köyü	14_VI_2012	K. Kiran, C. Karaman & V. Aksoy	12/0858		B	6	446.116	692.753	229.897	176.654	136.117	272.241	382.944	615.249	252.103	594.855	233.326	166.482	229.544	463.699	8.5	82.9374	113.247	154.565	203.216	129.218	98.618	212.417	135.567	10.1525	3.1863	233.664	145.354	98.8344	213.073	141.388	111.799	20	605.052	98.0923	40.4767	38.5108	1953
		caucasicum	TUR: Giresun: Şebinkarahisar-Çamlıbel Köyü	14_VI_2012	K. Kiran, C. Karaman & V. Aksoy	12/0858		C	6	478.862	727.375	264.687	207.854	153.804	313.045	400.679	645.743	263.627	637.481	256.402	180.154	235.405	489.091	7.25	95.1971	125.612	153.811	230.762	137.702	96.8001	233.997	157.786	9.41439	3.06829	264.168	166.554	107.193	224.665	152.278	133.457	21	641.612	110.405	40.4767	38.5108	1953
		caucasicum	TUR: Gümüşhane: Kürtün-Beytarla Vill.	16_VI_2012	K. Kiran, C. Karaman & V. Aksoy	12/1010	9.38	A	6	441.295	651.301	220.636	171.582	161.673	274.496	365.506	590.126	245.726	592.23	229.646	165.279	231.482	452.108	7	90.401	109.311	142.981	197.575	129.957	86.5367	205.82	147.062	6.02521	2.45463	232.24	143.655	96.8706	201.926	134.561	117.888	13.6	591.178	99.8562	40.5231	38.8267	2066
		caucasicum	TUR: Gümüşhane: Kürtün-Beytarla Vill.	16_VI_2012	K. Kiran, C. Karaman & V. Aksoy	12/1010		B	6	493.26	695.936	240.171	190.183	150.862	301.262	389.04	629.187	258.668	627.175	241.805	180.057	254.875	506.18	7.5	89.0173	119.305	156.049	209.608	135.29	98.1156	213.769	150.107	7.9834	2.82549	246.892	160.665	100.289	208.326	149.971	127.993	17.2	628.181	104.161	40.5231	38.8267	2066
		caucasicum	TUR: Gümüşhane: Kürtün-Beytarla Vill.	16_VI_2012	K. Kiran, C. Karaman & V. Aksoy	12/1010		C	6	480.366	707.516	249.854	198.781	182.919	300.326	397.087	646.544	270.385	629.76	249.348	183.085	253.838	484.538	7.25	90.5548	119.458	152.959	211.38	138.184	104.332	230.469	146.895	42.4777	6.51749	261.965	156.455	117.181	215.231	154.771	129.677	21.8	638.152	105.007	40.5231	38.8267	2066
		caucasicum	TUR: Gümüşhane: Kürtün-Beytarla Vill.	16_VI_2012	K. Kiran, C. Karaman & V. Aksoy	12/1016		A	6	580.672	839.669	295.185	244.668	203.042	342.081	466.176	741.478	294.934	740.925	285.69	206.718	287.505	570.565	9	107.774	144.211	178.803	253.937	185.314	121.747	254.622	205.233	20.3351	4.50944	301.033	187.141	128.602	254.323	171.217	150.441	22.4	741.202	125.993	40.5231	38.8267	2066
		caucasicum	TUR: Gümüşhane: Kürtün-Beytarla Vill.	16_VI_2012	K. Kiran, C. Karaman & V. Aksoy	12/1016		B	6	586.415	834.932	296.324	240.932	204.548	364.279	462.719	737.245	287.52	749.177	288.756	206.593	289.807	593.152	12	105.745	137.639	190.795	254.238	166.998	118.207	261.601	221.323	15.3643	3.91973	321.354	188.051	142.555	258.721	169.852	151.502	19	743.211	121.692	40.5231	38.8267	2066
		caucasicum	TUR: Gümüşhane: Kürtün-Beytarla Vill.	16_VI_2012	K. Kiran, C. Karaman & V. Aksoy	12/1016		C	6	630.835	905.25	309.684	258.678	223.089	373.869	504.652	783.815	316.28	789.803	298.607	219.089	305.296	608.387	10	113.924	150.361	196.023	265.263	180.542	125.595	277.061	222.951	11.4479	3.38347	339.401	202.003	152.109	271.915	192.449	175.16	20	786.809	132.142	40.5231	38.8267	2066
		caucasicum	TUR: Gümüşhane: Center-Dumanlı Vill.	22_VI_2012	K. Kiran, C. Karaman & V. Aksoy	12/1527	9.71	A	6	593.777	819.004	314.903	238.732	182.901	334.36	444.559	730.852	295.879	701.62	272.941	176.615	257.041	578.194	6.5	107.915	148.027	177.733	245.175	164.216	122.446	276.834	188.852	32.6868	5.71723	304.218	184.448	131.488	245.17	169.838	145.413	14.8	716.236	127.971	40.5797	39.7461	2255
		caucasicum	TUR: Gümüşhane: Center-Dumanlı Vill.	22_VI_2012	K. Kiran, C. Karaman & V. Aksoy	12/1527		B	6	623.463	857.131	290.519	228.213	189.492	356.297	465.443	765.57	309.728	751.378	283.312	216.853	286.767	612.954	6	110.349	148.866	196.026	249.443	180.351	123.275	254.079	192.637	11.5985	3.40566	310.914	190.535	135.901	253.083	181.557	155.837	16.2	758.474	129.607	40.5797	39.7461	2255
		caucasicum	TUR: Gümüşhane: Center-Dumanlı Vill.	22_VI_2012	K. Kiran, C. Karaman & V. Aksoy	12/1527		C	6	658.434	909.348	323.931	255.378	214.845	379.171	502.716	821.413	327.768	802.135	308.768	217.946	300.572	654.893	9	114.796	156.082	209.117	265.804	188.193	129.835	278.301	195.861	19.5819	4.42515	339.372	199.058	160.555	273.324	198.266	166.034	17.2	811.774	135.439	40.5797	39.7461	2255
		caucasicum	TUR: Gümüşhane: Center-Dumanlı Vill.	22_VI_2012	K. Kiran, C. Karaman & V. Aksoy	12/1529		A	6	529.028	774.091	264.924	206.678	179.591	330.498	428.575	689.907	286.858	681.091	253.374	190.847	274.197	540.684	5.75	93.9946	123.833	173.108	237.525	148.973	92.487	236.849	150.448	30.7286	5.54334	279.564	168.773	124.411	221.657	164.055	143.51	14.6	685.499	108.914	40.5797	39.7461	2255
		caucasicum	TUR: Gümüşhane: Center-Dumanlı Vill.	22_VI_2012	K. Kiran, C. Karaman & V. Aksoy	12/1529		B	6	591.075	834.764	284.884	221.45	201.18	347.048	456.103	740.621	292.008	734.527	276.827	206.863	290.146	586.134	5.5	101.739	138.334	188.9	251.426	172.773	115.533	248.838	170.082	27.1134	5.20706	313.196	187.796	143.054	246.235	181.861	158.577	21.6	737.574	120.037	40.5797	39.7461	2255
		caucasicum	TUR: Gümüşhane: Center-Dumanlı Vill.	22_VI_2012	K. Kiran, C. Karaman & V. Aksoy	12/1529		C	6	568.849	838.945	289.136	227.833	209.819	359.939	466.233	733.033	290.23	720.649	271.404	204.228	275.695	584.615	6	105.231	136.512	188.445	253.46	168.856	97.9096	269.174	158.678	43.0802	6.56355	322.632	186.122	153.555	242.659	183.535	166.338	23	726.841	120.872	40.5797	39.7461	2255
	cauc	caucasicum	TUR: Artvin: Şavşat-Maden Köyü	11_VIII_2012	K. Kiran, C. Karaman & V. Aksoy	12/2683_	11.13	A	6	466.626	702.185	257.56	204.86	152.11	298.269	395.6	646.076	268.929	607.63	247.058	185.151	242.479	494.747	7.25	91.0041	117.725	147.607	225.596	145.218	108.36	235.33	111.878	51.9206	7.20559	245.966	157.651	100.407	205.099	150.304	132.396	12.4	626.853	104.365	41.3781	42.1333	1900
	cauc	caucasicum	TUR: Artvin: Şavşat-Maden Köyü	11_VIII_2012	K. Kiran, C. Karaman & V. Aksoy	12/2683_		B	6	603.693	826.048	290.707	247.351	183.305	343.311	463.175	745.202	312.121	724.27	278.128	207.163	299.531	578.83	8	106.884	139.255	178.802	256.455	164.043	112.631	264.33	175.133	21.8613	4.67561	290.2	187.237	124.59	243.288	185.278	149.692	11.2	734.736	123.069	41.3781	42.1333	1900
	cauc	caucasicum	TUR: Artvin: Şavşat-Pınarlı Köyü	12_VIII_2012	K. Kiran, C. Karaman & V. Aksoy	12/3023a	11.92	A	6	552.885	786.187	257.48	210.471	183.096	327.196	422.718	704.638	290.327	666.573	267.732	197.556	264.845	542.36	8.25	91.4621	118.947	172.236	229.209	152.052	107.482	234.222	196.566	11.2973	3.36114	275.967	174.375	120.439	225.937	172.077	157.673	16.2	685.606	105.204	41.3461	42.4828	1874
	cauc	caucasicum	TUR: Artvin: Şavşat-Pınarlı Köyü	12_VIII_2012	K. Kiran, C. Karaman & V. Aksoy	12/3023a		B	6	604.833	873.271	293.622	235.528	201.479	363.553	481.43	760.172	307.168	732.57	280.893	214.544	292.544	586.428	10.5	109.632	135.743	183.84	249.563	169.271	122.072	264.739	190.545	15.2137	3.90047	311.21	193.146	133.463	247.926	189.392	175.448	16.6	746.371	122.688	41.3461	42.4828	1874
		caucasicum	TUR: Ardahan: Hanak-Cenkelek Yaylası	13_VIII_2012	K. Kiran, C. Karaman & V. Aksoy	12/3141a	8.1	A	6	559.423	834.766	293.298	238.051	208.661	348.278	461.119	723.758	295.669	707.156	287.048	199.881	275.141	557.403	7.75	103.314	138.308	181.027	260.072	165.646	112.701	263.459	165.995	35.85	5.98749	317.73	190.763	142.485	241.08	177.518	163.175	17.8	715.457	120.811	41.2881	42.5889	2515
		caucasicum	TUR: Ardahan: Hanak-Cenkelek Yaylası	13_VIII_2012	K. Kiran, C. Karaman & V. Aksoy	12/3141a		B	6	569.797	864.929	298.447	242.923	222.087	365.18	481.358	721.573	286.659	716.34	293.831	209.027	290.316	559.379	7	111.191	146.488	178.755	268.728	169.052	113.785	272.394	177.072	16.5693	4.07054	335.286	201.414	153.849	246.754	187.942	182.612	18.1	718.957	128.84	41.2881	42.5889	2515
		caucasicum	TUR: Ardahan: Hanak-Cenkelek Yaylası	13_VIII_2012	K. Kiran, C. Karaman & V. Aksoy	12/3141a		C	6	594.659	906.28	326.146	268.37	254.494	400.771	506.37	776.638	310.197	777.195	313.05	213.402	310.335	569.467	7.75	111.797	146.185	197.993	288.82	183.604	121.216	301.425	194.779	32.5361	5.70404	363.657	209.651	171.17	266.316	187.942	183.083	18.8	776.916	128.991	41.2881	42.5889	2515
	cauc	caucasicum	TUR: Ardahan: Center-Ardıçdere Vill.	13_VIII_2012	K. Kiran, C. Karaman & V. Aksoy	12/3169_	11.55	A	6	579.149	832.73	289.881	222.389	219.921	345.964	454.018	731.204	280.828	718	276.572	205.264	270.682	570.498	10.75	107.761	141.592	184.522	248.753	162.799	120.817	255.86	197.226	23.044	4.80042	318.562	184.681	148.957	250.557	175.586	156.659	21.6	724.602	124.677	41.1061	42.4531	1977
	cauc	caucasicum	TUR: Ardahan: Center-Ardıçdere Vill.	13_VIII_2012	K. Kiran, C. Karaman & V. Aksoy	12/3169_		B	6	630.137	922.002	320.943	264.649	238.181	393.141	497.511	786.816	306.576	788.859	304.191	224.75	301.648	600.498	13	120.655	148.521	199.284	283.607	187.656	126.688	282.035	177.971	19.676	4.43577	372.639	214.784	174.767	289.148	203.362	191.727	21.8	787.838	134.588	41.1061	42.4531	1977
		caucasicum	TUR: Artvin: Ardanuç-Torbalı Vill.	13_VIII_2012	K. Kiran, C. Karaman & V. Aksoy	12/3216a	16.62	A	6	528.397	813.997	294.8	226.605	178.731	344.065	435.137	690.725	284.852	668.414	277.8	205.274	273.018	541.582	9.25	99.4042	132.549	158.033	251.986	156.556	107.054	256.778	143.555	12.3946	3.5206	284.311	173.305	127.955	238.657	173.793	139.713	20.2	679.569	115.977	41.0814	42.0569	1042
		caucasicum	TUR: Artvin: Ardanuç-Torbalı Vill.	13_VIII_2012	K. Kiran, C. Karaman & V. Aksoy	12/3216a		B	6	587.036	859.935	294.324	226.482	204.121	361.253	479.674	748.712	304.727	736.781	289.93	213.557	293.028	587.487	13.5	109.704	145.97	179.899	267.124	168.856	114.646	267.788	141.183	15.8712	3.98387	321.873	187.505	146.584	252.552	182.008	167.044	24.4	742.746	127.837	41.0814	42.0569	1042
		caucasicum	TUR: Artvin: Ardanuç-Torbalı Vill.	13_VIII_2012	K. Kiran, C. Karaman & V. Aksoy	12/3216a		C	6	628.257	923.919	312.452	246.919	226.033	384.923	511.572	799.787	317.753	763.701	308.657	231.867	315.45	619.38	15	111.664	155.56	186.308	273.145	177.512	116.696	291.613	175.387	19.3477	4.39861	358.061	199.568	171.167	270.951	195.903	188.116	22.4	781.744	133.612	41.0814	42.0569	1042
		caucasicum	TUR: Giresun: Dereli-Çamlı Village	12_VI_2012	K. Kiran, C. Karaman & V. Aksoy	12/859a	11.65	A	6	642.6	909.466	320.927	264.076	239.92	392.08	496.929	809.236	317.025	774.145	305.154	220.268	304.336	627.878	11.75	116.548	152.441	195.566	270.217	177.415	126.784	280.043	201.981	47.7419	6.90955	342.453	200.752	160.629	267.078	199.251	175.914	24.6667	791.69	134.494	40.4767	38.5108	1953
		caucasicum	TUR: Giresun: Dereli-Çamlı Village	12_VI_2012	K. Kiran, C. Karaman & V. Aksoy	12/859a		B	6	665.509	946.307	341.313	276.175	221.928	395.079	523.229	820.077	328.596	808.155	319.707	227.516	309.572	652.978	7.5	122.539	150.435	202.507	279.933	181.519	115.071	282.669	232.341	20.7884	4.55944	346.067	208.496	159.174	277.791	202.789	166.715	18.6	814.116	136.487	40.4767	38.5108	1953
		caucasicum	TUR: Giresun: Dereli-Çamlı Village	12_VI_2012	K. Kiran, C. Karaman & V. Aksoy	12/859a		C	6	647.462	894.874	332.442	276.873	229.296	365.283	493.953	799.023	320.2	778.58	314.094	213.886	302.934	643.208	7.75	116.455	148.847	196.47	271.404	172.445	122.449	278.915	238.598	25.4661	5.04639	348.819	190.734	172.305	293.952	194.358	146.775	20.8	788.802	132.651	40.4767	38.5108	1953
	cauc	caucasicum	TUR: Erzurum: İspir-Armutlu Vill.	24_VI_2013	K. Kiran, C. Karaman & V. Aksoy	13/1212	10.85	A	6	496.901	726.088	237.719	180.891	168.707	296.984	400.96	666.494	267.646	637.788	252.465	172.991	237.13	520.254	5	103.372	131.681	158.036	216.219	143.748	98.2502	218.267	139.785	27.1888	5.21428	263.267	151.852	125.564	211.619	166.079	143.811	18	652.141	117.527	40.4567	41.0983	2132
	cauc	caucasicum	TUR: Erzurum: İspir-Armutlu Vill.	24_VI_2013	K. Kiran, C. Karaman & V. Aksoy	13/1212		B	6	575.94	855.692	321.175	258.445	215.463	363.691	478.187	759.386	302.841	722.761	289.492	197.585	280.443	604.974	12.5	118.489	152.539	177.275	272.234	172.165	114.121	286.006	183.632	11.8998	3.44961	332.467	187.496	165.924	243.242	185.563	171.182	21.4	741.073	135.514	40.4567	41.0983	2132
	cauc	caucasicum	TUR: Erzurum: İspir-Armutlu Vill.	24_VI_2013	K. Kiran, C. Karaman & V. Aksoy	13/1217		A	6	534.328	783.067	271.036	205.863	181.823	310.03	426.985	711.978	290.345	688.457	261.275	187.829	270.816	552.571	8.5	96.634	130.144	173.941	234.964	149.221	97.9668	234.857	190.979	19.13	4.37379	277.956	163.927	126.504	220.558	159.335	145.712	23.4	700.218	113.389	40.4567	41.0983	2132
	cauc	caucasicum	TUR: Erzurum: İspir-Armutlu Vill.	24_VI_2013	K. Kiran, C. Karaman & V. Aksoy	13/1217		B	6	539.504	794.548	278.162	219.527	193.29	327.488	433.485	706.785	290.146	700.002	251.155	184.07	272.56	557.84	9.875	96.2756	131.812	175.656	239.753	151.329	97.1558	244.668	184.726	44.2853	6.65472	282.578	174.304	126.274	229.742	173.416	145.866	25.6	703.393	114.044	40.4567	41.0983	2132
		caucasicum	TUR: Erzurum: Olur-Atlı Vill.	01_VII_2013	K. Kiran, C. Karaman & V. Aksoy	13/2031	9.96	A	6	452.06	678.819	252.384	185.611	155.06	294.813	380.818	634.44	266.182	596.143	233.036	169.308	221.276	459.378	4.5	90.3508	111.656	160.952	211.119	139.134	93.4209	225.499	112.903	28.2257	5.31279	237.119	155.33	92.0028	198.381	151.32	128.017	16.6	615.291	101.003	40.9408	42.0306	2046
		caucasicum	TUR: Erzurum: Olur-Atlı Vill.	01_VII_2013	K. Kiran, C. Karaman & V. Aksoy	13/2031		B	6	506.07	770.036	267.871	207.579	162.712	318.346	418.939	687.074	291.525	667.484	264.143	196.381	264.798	494.154	3.75	95.3271	121.064	169.972	230.983	156.162	110.755	247.212	114.634	16.5673	4.07029	267.428	166.044	117.727	218.28	162.367	138.912	18	677.279	108.196	40.9408	42.0306	2046
		caucasicum	TUR: Erzurum: Olur-Atlı Vill.	01_VII_2013	K. Kiran, C. Karaman & V. Aksoy	13/2031		C	6	526.752	776.822	273.46	221.18	176.699	338.087	429.426	690.641	279.515	673.96	266.039	194.735	265.157	510.235	6.5	98.3596	129.461	171.06	231.575	157.696	104.696	248.433	160.416	44.3327	6.65828	281.305	171.446	129.984	224.635	168.041	140.123	19.9	682.301	113.91	40.9408	42.0306	2046
		caucasicum	TUR: Gümüşhane: Center-Balahor Upland	16_VIII_2013	K. Kiran, C. Karaman & V. Aksoy	13/2534	10.22	A	6	517.683	762.698	267.451	202.963	178.452	314.611	432.689	687.635	277.719	662.91	261.57	181.02	268.003	529.965	5.25	101.868	133.6	167.264	225.617	162.744	97.3039	240.63	168.738	35.6413	5.97003	281.48	168.156	127.966	225.885	155.725	134.067	17.4	675.272	117.734	40.4989	39.9481	2222
		caucasicum	TUR: Gümüşhane: Center-Balahor Upland	16_VIII_2013	K. Kiran, C. Karaman & V. Aksoy	13/2534		B	6	549.087	783.898	273.529	219.469	180.821	332.182	443.096	707.639	288.212	694.749	262.492	183.838	258.735	555.626	5	105.672	136.77	170.133	234.39	158.975	100.901	247.699	182.303	85.8631	9.26623	302.757	180.586	139.634	229.088	168.613	149.853	21.6	701.194	121.221	40.4989	39.9481	2222
		caucasicum	TUR: Gümüşhane: Center-Balahor Upland	16_VIII_2013	K. Kiran, C. Karaman & V. Aksoy	13/2534		C	6	574.407	797.745	268.428	219.209	158.535	336.476	446.791	733.471	296.552	694.498	266.429	191.229	288.276	564.036	4.5	100.691	135.185	175.114	233.103	168.226	102.272	251.197	137.529	30.6191	5.53345	283.539	172.533	125.526	244.341	161.216	125.373	23.2	713.985	117.938	40.4989	39.9481	2222
	cauc	caucasicum	TUR: Gümüşhane: Torul-Gülaçar Vill.	18_VIII_2013	K. Kiran, C. Karaman & V. Aksoy	13/2778	10.89	A	6	556.754	787.874	279.524	214.105	195.781	336.484	436.312	705.414	298.264	690.482	266.399	195.197	273.776	561.267	9.75	94.6711	125.008	175.032	237.573	154.459	103.648	247.965	167.884	17.0965	4.1348	283.834	173.073	123.787	238.89	172.616	143.166	19.4	697.948	109.84	40.3839	39.12	2202
	cauc	caucasicum	TUR: Gümüşhane: Torul-Gülaçar Vill.	18_VIII_2013	K. Kiran, C. Karaman & V. Aksoy	13/2778		B	6	592.05	815.582	290	226.071	207.153	351.947	463.78	724.99	284.029	735.458	283.034	200.824	281.024	592.703	10	104.085	142.195	181.66	252.649	161.94	116.428	262.92	202.907	14.7618	3.8421	298.232	178.863	131.024	246.965	173.53	156.467	22.8	730.224	123.14	40.3839	39.12	2202
		caucasicum	TUR: Erzincan: Refahiye-Ortagöze Köyü	25_VIII_2013	K. Kiran, C. Karaman & V. Aksoy	13/3721	17.52	A	6	482.44	728.594	261.004	193.186	175.264	300.936	403.554	661.353	273.703	630.26	231.76	167.943	241.62	499.965	7	91.6331	119.561	162.404	228.528	150.055	96.7658	230.005	159.343	27.8666	5.27888	268.293	158.965	121.853	213.088	159.275	148.605	16.4	645.806	105.597	39.9547	38.6389	1591
		caucasicum	TUR: Erzincan: Refahiye-Ortagöze Köyü	25_VIII_2013	K. Kiran, C. Karaman & V. Aksoy	13/3721		B	6	557.442	810.503	282.217	219.909	204.538	325.853	447.364	733.39	289.398	706.236	264.176	191.167	271.522	565.428	10.5	102.351	139.79	181.606	250.67	159.188	111.786	257.002	206.873	38.1094	6.17328	305.869	179.068	141.646	237.211	177.367	163.605	15.2	719.813	121.07	39.9547	38.6389	1591
		caucasicum	TUR: Erzincan: Refahiye-Ortagöze Köyü	25_VIII_2013	K. Kiran, C. Karaman & V. Aksoy	13/3721		C	6	565.954	821.165	294.836	226.646	201.241	333.532	465.544	738.055	303.982	701.544	263.284	200.339	280.099	560.701	10.5	99.4831	131.411	182.436	251.276	167.566	104.616	261.423	196.436	35.3228	5.9433	303.086	178.604	140.873	236.979	177.367	167.007	18.8	719.799	115.447	39.9547	38.6389	1591
		caucasicum	TUR: Erzincan: Refahiye-Akçiğdem Vill.	25_08_2013	K. Kiran, C. Karaman & V. Aksoy	13/3751	15.95	A	6	515.634	747.799	258.608	194.072	148.398	319.191	421.099	707.623	284.452	655.869	254.247	187.636	264.703	559.125	5	102.305	133.132	166.16	228.218	149.559	96.4768	245.562	162.686	53.106	7.28739	264.18	173.569	112.039	227.905	170.202	136.529	16.8	681.746	117.718	39.9308	38.8286	1837
		caucasicum	TUR: Erzincan: Refahiye-Akçiğdem Vill.	25_08_2013	K. Kiran, C. Karaman & V. Aksoy	13/3751		B	6	538.885	766.628	260.554	208.379	158.783	331.564	421.41	707.719	290.843	674.38	256.846	192.613	272.671	543.565	3.5	103.998	133.47	166.33	231.064	154.605	98.2933	234.937	175.983	56.0183	7.48454	270.333	169.59	119.08	217.268	165.151	135.151	12.8	691.05	118.734	39.9308	38.8286	1837
		caucasicum	TUR: Erzincan: Refahiye-Akçiğdem Vill.	25_08_2013	K. Kiran, C. Karaman & V. Aksoy	13/3751		C	6	562.49	828.336	278.089	221.911	172.778	353.289	458.903	760.737	303.382	715.28	276.275	201.875	277.041	585.302	5.5	104.845	144.311	177.339	251.314	159.045	99.908	254.302	170.029	75.3763	8.68195	293.338	192.396	122.371	251.017	179.386	154.59	10.6	738.008	124.578	39.9308	38.8286	1837
		caucasicum	TUR: Sivas: Doğanşar-Kabaçam Vill.	27_VIII_2013	K. Kıran, C. Karaman & V. Aksoy	13/4003	13.83	A	6	491.215	733.577	252.439	194.938	142.103	298.803	397.102	667.001	275.411	644.165	233.935	170.043	235.493	512.2	4.75	100.436	133.914	162.848	220.226	145.659	87.6668	234.379	164.179	95.4879	9.77179	249.984	156.785	108.555	216.366	158.238	127.075	20	655.583	117.175	40.2708	37.6322	1530
		caucasicum	TUR: Sivas: Doğanşar-Kabaçam Vill.	27_VIII_2013	K. Kıran, C. Karaman & V. Aksoy	13/4003		B	6	547.051	771.931	266.545	205.126	170.514	311.615	423.175	685.597	289.503	644.537	242.36	178.975	262.869	540.603	8.5	102.255	135.438	156.987	232.234	146.439	99.8225	247.411	199.337	50.0092	7.07172	277.887	161.183	128.53	228.101	165.698	146.544	18.8	665.067	118.846	40.2708	37.6322	1530
		caucasicum	TUR: Sivas: Doğanşar-Kabaçam Vill.	27_VIII_2013	K. Kıran, C. Karaman & V. Aksoy	13/4003		C	6	593.081	848.7	290.826	222.543	192.991	345.493	468.03	745.808	305.608	725.233	263.267	195.35	283.768	582.121	8.5	112.906	149.121	176.16	250.891	163.799	102.234	263.408	196.54	72.3025	8.50309	305.554	181.584	141.224	254.476	182.466	153.841	13.4	735.52	131.014	40.2708	37.6322	1530
		caucasicum	TUR: Artvin: Şavşat-Akdamla Upland	03_VIII_2015	C. Karaman	15/0069	9.88	A	6	634.016	881.949	303.596	224.674	218.361	357.615	470.827	778.84	315.962	747.514	302.516	226.842	293.171	618.813	9.25	108.236	143.261	186.677	255.522	168.942	115.864	263.664	198.653	11.6738	3.4167	321.896	193.464	148.177	255.415	190.837	163.756	17	763.177	125.748	41.4492	42.4089	2140
		caucasicum	TUR: Artvin: Şavşat-Akdamla Upland	03_VIII_2015	C. Karaman	15/0069		B	6	688.109	972.608	322.103	263.046	247.475	408.777	536.164	839.635	349.476	805.384	327.906	238.878	324.576	632.683	10	119.637	150.649	195.95	280.271	183.046	131.484	288.459	205.919	16.5693	4.07054	352.872	219.186	154.336	284.852	209.223	178.972	16.4	822.509	135.143	41.4492	42.4089	2140
		caucasicum	TUR: Artvin: Şavşat-Akdamla Upland	03_VIII_2015	C. Karaman	15/0069		C	6	690.897	1004.06	325.358	271.963	248.738	412.32	543.258	860.349	359.503	829.667	333.45	244.332	333.074	641.362	9	117.965	163.57	203.246	280.358	181.53	126.328	284.646	227.361	14.0086	3.74281	359.937	217.737	157.778	287.569	204.332	184.587	17	845.008	140.768	41.4492	42.4089	2140
		caucasicum	TUR: Tokat: Center-Beşören Vill.	11_VIII_2017	K. Kiran & C. Karaman	17/2535	13.27	A	6	498.909	809.345	251.995	193.844	180.577	309.114	412.766	678.132	272.85	656.293	258.08	186.069	251.721	507.622	5.5	102.745	133.152	166.213	226.914	150.329	95.3489	234.14	193.366	22.5945	4.75337	272.38	161.735	125.458	214.639	152.363	134.829	15.8	667.212	117.949	40.1994	36.6273	1562
		caucasicum	TUR: Tokat: Center-Beşören Vill.	11_VIII_2017	K. Kiran & C. Karaman	17/2535		B	6	557.612	816.088	281.983	217.582	196.484	334.426	454.346	746.606	295.95	713.736	273.148	200.166	277.886	545.705	7.5	108.357	145.588	179.406	239.923	163.584	95.3489	258.941	201.03	85.558	9.24975	294.599	179.269	134.95	232.022	173.827	144.806	23.6	730.171	126.972	40.1994	36.6273	1562
		caucasicum	TUR: Tokat: Center-Beşören Vill.	11_VIII_2017	K. Kiran & C. Karaman	17/2535		C	6	611.296	848.469	284.034	232.91	205.143	353.645	470.078	763.489	298.408	746.003	281.55	204.256	290.351	595.678	10.5	108.887	153.17	191.235	253.496	182.714	115.609	254.271	211.547	43.3815	6.58646	310.773	182.745	148.131	248.346	192.419	149.114	24	754.746	131.029	40.1994	36.6273	1562
	cauc	caucasicum	TUR: Giresun: Dereli-Çamlı Köyü	01_VIII_2018	K. Kiran, C. Karaman & V. Aksoy	18/7308	11.65	A	6	545.103	775.568	265.26	228.949	183.109	333.086	432.425	693.094	277.926	691.226	268.277	199.094	265.202	561.02	9.25	99.1789	138.577	170.325	238.02	162.417	105.514	242.405	158.665	11.7057	3.42136	294.243	173.48	135.12	227.653	171.445	151.247	20.6	692.16	118.878	40.4767	38.5108	1953
	cauc	caucasicum	TUR: Giresun: Dereli-Çamlı Köyü	01_VIII_2018	K. Kiran, C. Karaman & V. Aksoy	18/7308		B	6	605.125	889.742	305.297	264.911	227.094	373.91	489.76	755.999	297.004	767.232	308.561	213.539	291.013	621.399	11	110.64	151.118	188.58	267.627	173.798	113.643	273.784	195.096	17.7212	4.20965	331.491	196.183	154.692	261.394	195.4	179.743	24	761.615	130.879	40.4767	38.5108	1953
	cauc	caucasicum	TUR: Giresun: Dereli-Çamlı Köyü	01_VIII_2018	K. Kiran, C. Karaman & V. Aksoy	18/7309a		A	6	529.265	773.975	265.636	204.924	173.212	324.139	429.494	695.922	282.045	676.9	260.695	187.59	261.353	543.377	5.75	96.0127	127.814	166.859	227.896	156.818	116.23	240.033	174.044	10.996	3.31602	275.507	165.366	120.573	229.027	158.309	138.521	24.6	686.411	111.913	40.4767	38.5108	1953
	cauc	caucasicum	TUR: Giresun: Dereli-Çamlı Köyü	01_VIII_2018	K. Kiran, C. Karaman & V. Aksoy	18/7309a		B	6	617.186	878.25	284.953	235.138	208.794	362.468	483.558	778.982	311.278	761.496	296.842	216.366	294.323	599.939	8.5	110.274	151.149	189.433	263.121	180.495	124.839	263.109	190.677	9.03781	3.0063	319.84	195.279	138.06	252.037	187.149	175.644	24.4	770.239	130.712	40.4767	38.5108	1953
		caucasicum	TUR: Ordu: Kabadüz-Çambaşı Upland	11_VI_2012	K. Kiran, C. Karaman & V. Aksoy	12/0645	10.26	A	6	557.436	780.303	269.86	220.242	168.508	322.435	432.435	685.573	266.564	681.414	264.609	186.766	266.6	547.173	8.75	96.4546	128.606	188.045	229.155	167.289	108.386	234.586	191.857	19.2807	4.39098	294.44	182.02	125.73	246.169	174.964	149.626	20.2	683.493	112.53	40.6386	37.985	1878
		caucasicum	TUR: Ordu: Kabadüz-Çambaşı Upland	11_VI_2012	K. Kiran, C. Karaman & V. Aksoy	12/0645		B	6	574.291	855.949	293.792	232.459	188.598	370.871	477.27	707.194	288.11	721.469	274.319	194.296	265.688	567.479	5.25	101.395	127.39	188.957	235.207	158.03	118.044	253.664	184.561	8.73655	2.95577	309.868	187.473	134.791	261.644	181.459	150.748	9	714.332	114.393	40.6386	37.985	1878
		caucasicum	TUR: Ordu: Kabadüz-Çambaşı Upland	11_VI_2012	K. Kiran, C. Karaman & V. Aksoy	12/0645		C	6	634.944	902.264	308.039	253.448	231.404	390.891	512.58	777.529	310.206	792.337	314.588	214.309	284.711	617.598	11	111.276	144.416	201.878	257.094	181.017	115.25	256.729	218.468	16.1174	4.01465	336.778	204.953	145.937	269.903	195.491	176.407	18.2	784.933	127.846	40.6386	37.985	1878
		impurum	TUR: İzmit: Derbent-Sultaniye Vill.	29_VIII_2006	K. Kiran	04/0913	14.84	A	9	500.116	675.782	224.514	184.581	150.929	284.914	364.136	608.372	245.834	591.159	230.251	170.048	228.822	484.277	8.25	93.604	117.005	148.052	195.25	144.752	99.4575	199.259	135.414	10.3935	3.22389	235.606	145.116	113.036	199.894	158.115	116.971	12.2	599.766	105.305	40.6246	30.089	1150
		impurum	TUR: İzmit: Derbent-Sultaniye Vill.	29_VIII_2006	K. Kiran	04/0913		B	9	548.07	763.835	265.902	216.747	184.682	327.846	407.779	671.284	256.839	664.369	260.084	188.2	261.841	528.869	6.75	114.148	136.853	170.603	218.289	151.087	113.743	229.72	192.68	8.73655	2.95577	279.791	170.084	134.221	229.553	167.663	126.201	17.8	667.826	125.5	40.6246	30.089	1150
		impurum	TUR: İzmit: Derbent-Sultaniye Vill.	29_VIII_2006	K. Kiran	04/0913		C	9	551.581	800.781	264.161	213.632	182.112	341.673	426.666	692.846	272.151	681.894	274.551	197.395	266.868	531.402	7.5	110.131	137.78	171.298	222.679	155.679	107.534	236.675	168.442	12.201	3.493	285.209	174.17	128.925	235.757	177.196	143.3	13.2	687.37	123.956	40.6246	30.089	1150
		impurum	TUR: Kütahya: Dağardı-Korucuk Orman Yangın Noktası	19_VII_2008	C. Karaman	08/2204a	15.36	A	9	472.147	687.15	237.996	190.992	149.146	293.173	377.127	621.313	265.052	596.861	224.311	164.203	239.425	469.93	7.25	92.1359	115.66	150.795	218.687	137.447	93.6723	217.188	195.587	7.68214	2.77167	252.883	160.46	108.858	202.089	151.45	128.616	19.6	609.087	103.898	39.358	29.1049	1540
		impurum	TUR: Kütahya: Dağardı-Korucuk Orman Yangın Noktası	19_VII_2008	C. Karaman	08/2204a		B	9	489.747	722.364	250.476	182.606	163.491	310.48	404.804	642.063	265.893	619.342	232.047	167.261	257.563	495.913	7	95.9058	124.708	152.303	219.412	144.641	94.6672	228.063	178.29	11.5985	3.40566	265.698	163.1	116.656	211.409	145.858	130.946	19.8	630.703	110.307	39.358	29.1049	1540
		impurum	TUR: Kütahya: Dağardı-Korucuk Orman Yangın Noktası	19_VII_2008	C. Karaman	08/2204a		C	9	526.54	754.862	265.354	212.787	195.001	323.329	421.319	666.617	273.458	662.745	245.828	179.966	260.557	518.773	8.25	99.8265	128.779	160.748	237.07	148.774	93.7488	241.131	197.379	10.2429	3.20045	285.814	171.644	127.684	221.894	170.246	155.023	15.6	664.681	114.303	39.358	29.1049	1540
U6		impurum	TUR: Ankara-Elmada?-Hasano?lan	19_X_2009	K. Kiran	17580	9.9	A	9	587.63	881.64	300.91	259.5	228.62	371.98	488.59	760.83	306.34	750.96	295.18	215.52	302	588.67	7.75	114.03	147.32	180.74	266.26	175.42	112.94	272.27	237.62	21.14	4.59783	338.73	194.6	160.69	254.53	199.15	183.06	14.38	755.9	130.68	40.05	33.22	1863
U6		impurum	TUR: Ankara-Elmada?-Hasano?lan	19_X_2009	K. Kiran	17580		C	9	567.69	842.16	298.18	250.99	219.34	359.43	476.27	737.14	308.95	714.1	273.63	199.42	288.36	575.62	8	103.12	139.13	172.69	259.17	167.23	111.09	262.17	158.78	12.96	3.6	325.46	187.42	152.23	240.07	182.78	171.05	15.5	725.62	121.13	40.05	33.22	1863
U6		impurum	TUR: Ankara-Çubuk-Karagöl	18_X_2009	K. Kiran	17579	10.86	A	9	569.1	801.45	280.72	236.53	208.11	342.68	443.43	734.51	302.69	709.63	261.9	196.29	270.08	563.62	9.5	99.93	133.68	176.51	242.8	168.87	121.4	249.08	214.98	26.87	5.18363	300.91	183.06	135.86	232.82	183.6	169.96	13.83	722.07	116.8	40.38	32.88	1708
U6		impurum	TUR: Ankara-Çubuk-Karagöl	18_X_2009	K. Kiran	17579		B	9	597.54	847.1	291.23	250.44	225.75	361.4	471.76	775.31	318.34	748.99	273.08	211.97	300.09	575.62	11.25	106.53	145.19	182.78	251.8	180.06	120.04	250.71	234.62	16.37	4.04599	320.17	193.15	145.41	246.35	193.97	184.42	15.63	762.15	125.86	40.38	32.88	1708
		impurum	TUR: Isparta: Şarkikaraağaç-Çarıksaray	02_VIII_2002	K. Kiran	02/0856a	15.54	A	9	527.234	767.738	268.13	218.822	202.616	330.252	420.812	682.902	280.407	669.209	250.523	175.889	240.867	518.592	6.25	101.24	125.541	178.099	247.356	158.09	103.274	234.7	186.457	36.9954	6.08238	293.588	175.754	133.31	223.715	177.593	171.158	22.6	676.056	113.391	38.1618	31.4069	1630
		impurum	TUR: Isparta: Şarkikaraağaç-Çarıksaray	02_VIII_2002	K. Kiran	02/0856a		B	9	545.93	788.354	269.445	215.48	212.283	327.519	429.621	695.791	276.873	683.862	252.264	185.764	266.45	540.26	8.75	101.886	136.763	176.484	236.779	160.12	101.852	247.575	220.946	10.6876	3.26918	292.699	176.367	131.778	224.941	180.811	167.02	23.8	689.827	119.324	38.1618	31.4069	1630
		impurum	TUR: Isparta: Şarkikaraağaç-Çarıksaray	02_VIII_2002	K. Kiran	02/0856a		C	9	579.218	816.944	281.542	227.675	209.369	349.957	451.489	729.687	288.535	709.552	269.067	199.86	261.298	563.374	10.5	104.954	141.93	186.011	251.8	168.4	106.851	253.542	218.504	7.23466	2.68973	308.758	179.738	142.963	242.409	181.73	169.166	21.2	719.62	123.442	38.1618	31.4069	1630
		impurum	TUR: İzmit: Kandıra-BabaHill: Derbent-KaraRiverr Vill.	29_VIII_2004	K. Kiran	04/0901a	16.87	A	9	544.773	780.008	273.348	237.183	218.182	346.367	444.711	705.584	285.104	689.434	259.243	199.845	276.039	538.954	10.25	103.352	136.642	158.584	247.384	151.534	106.947	249.152	213.909	15.063	3.88111	312.436	182.47	142.902	236.952	186.122	187.34	11	697.509	119.997	40.653	30.0449	830
		impurum	TUR: İzmit: Kandıra-BabaHill: Derbent-KaraRiverr Vill.	29_VIII_2004	K. Kiran	04/0901a		B	9	574.708	793.433	284.121	242.91	213.73	347.086	450.39	695.592	278.544	706.28	269.955	192.391	256.063	533.591	10	105.319	137.066	170.992	262.942	156.204	102.278	258.992	152.505	22.2933	4.72158	321.11	189.47	145.337	252.779	182.013	171.36	17.6	700.936	121.192	40.653	30.0449	830
		impurum	TUR: İzmit: Kandıra-BabaHill: Derbent-KaraRiverr Vill.	29_VIII_2004	K. Kiran	04/0901a		C	9	580.432	789.722	293.446	245.325	225.831	351.2	463.151	716.168	294.002	727.542	269.421	203.927	284.527	554.014	8.75	101.839	134.675	170.689	257.686	154.095	103.935	259.457	150.63	12.3517	3.5145	322.328	187.492	148.532	249.583	179.578	174.252	16.6	721.855	118.257	40.653	30.0449	830
		impurum	TUR: Eskişehir: Seyitgazi-İdrisyayla Vill.	11_VII_2008	C. Karaman	08/2050d	14.08	A	9	524.082	737.12	248.797	203.568	178.251	314.754	409.35	655.501	261.161	649.342	241.775	173.225	254.625	521.57	7	101.359	131.104	166.183	225.127	149.225	105.335	227.776	195.398	34.645	5.886	282.507	169.262	132.713	217.813	165.816	149.643	17	652.422	116.231	39.4446	30.3654	1653
		impurum	TUR: Eskişehir: Seyitgazi-İdrisyayla Vill.	11_VII_2008	C. Karaman	08/2050d		B	9	533.923	750.833	261.294	218.388	190.331	321.731	418.497	668.408	272.488	652.725	245.727	181.084	266.799	519.325	7.5	98.4492	128.517	168.447	236.538	160.197	101.416	227.023	201.844	14.0086	3.74281	293.088	168.839	140.059	224.917	170.2	154.933	20.6	660.567	113.483	39.4446	30.3654	1653
		impurum	TUR: Eskişehir: Seyitgazi-İdrisyayla Vill.	11_VII_2008	C. Karaman	08/2050d		C	9	557.936	784.948	270.349	218.975	199.867	332.581	433.513	686.692	275.889	674.178	251.832	173.604	269.369	539.078	7	103.622	134.741	172.973	242.265	166.31	107.216	238.845	224.214	19.4313	4.40809	301.704	175.112	143.294	230.812	173.676	164.607	20	680.435	119.182	39.4446	30.3654	1653
		impurum	TUR: Eskişehir: Alpu-Arıkaya Vill.	15_X_2009	K. Kiran & V. Aksoy	09/0688	15.29	A	9	488.739	728.962	252.038	203.313	175.581	307.818	392.714	648.372	275.198	627.105	241.541	181.229	255.102	487.121	7	89.0977	115.156	149.953	224.883	148.608	102.13	220.454	196.371	14.0086	3.74281	271.427	162.811	126.505	208.326	174.812	152.47	16	637.739	102.127	39.9744	31.0439	1264
		impurum	TUR: Eskişehir: Alpu-Arıkaya Vill.	15_X_2009	K. Kiran & V. Aksoy	09/0688		B	9	485.29	713.263	253.553	207.757	181.724	304.349	395.089	644.336	266.517	633.12	238.432	180.374	256.816	487.516	5.75	88.4736	118.433	149.172	225.909	137.753	99.2252	223.141	165.4	14.3099	3.78284	268.453	160.471	122.429	209.232	162.736	153.074	15.2	638.728	103.453	39.9744	31.0439	1264
		impurum	TUR: Eskişehir: Alpu-Arıkaya Vill.	15_X_2009	K. Kiran & V. Aksoy	09/0688		C	9	504.47	735.592	261.419	218.184	189.3	319.55	404.62	665.23	274.23	641.009	246.644	177.355	262.218	504.182	6.5	92.8426	118.979	148.08	235.977	140.352	99.6838	224.578	187.671	18.2263	4.26922	285.316	167.113	133.902	215.949	173.605	164.245	16.8	653.119	105.911	39.9744	31.0439	1264
		impurum	TUR: Eskişehir: Mihallıççık	16_X_2009	K. Kiran & V. Aksoy	09/0710	13.51	A	9	531.154	749.977	270.413	220.437	183.057	319.658	409.26	663.794	272.029	657.172	248.136	180.368	242.577	523.474	8.25	100.359	133.758	157.603	230.436	151.912	105.042	230.309	188.822	7.07962	2.66076	277.602	170.312	124.714	213.54	180.738	163.525	15.8	660.483	117.059	39.8978	31.4208	1590
		impurum	TUR: Eskişehir: Mihallıççık	16_X_2009	K. Kiran & V. Aksoy	09/0710		B	9	599.265	835.965	304.783	252.249	219.687	352.076	459.78	727.826	301.51	707.656	274.452	195.698	282.845	578.027	8.75	103.381	135.391	177.691	255.875	172.35	121.484	253.207	204.759	9.03781	3.0063	330.784	190.319	162.55	243.907	189.831	179.439	17	717.741	119.386	39.8978	31.4208	1590
		impurum	TUR: Eskişehir: Alpu-Ağaçhisar Vill.	16_VI_2010	K. Kiran et al.	10/0553b	12.22	A	9	467.179	679.638	231.175	165.726	168.59	291.02	390.162	623.726	255.525	603.491	234.364	169.315	246.29	474.765	6.75	88.1316	118.558	148.834	214.78	139.016	91.5139	208.58	194.683	13.8805	3.72566	244.049	145.749	109.428	196.228	149.922	137.248	12.8	613.609	103.345	39.9675	31.1167	1733
		impurum	TUR: Eskişehir: Alpu-Ağaçhisar Vill.	16_VI_2010	K. Kiran et al.	10/0553b		B	9	479.509	705.767	241.025	191.993	200.789	303.942	410.951	631.339	252.668	616.69	243.055	171.008	252.992	477.824	6.5	91.429	120.207	151.532	217.243	141.444	100.164	211.522	194.799	11.3892	3.37478	270.71	161.514	122.102	205.254	164.296	156.105	10.6	624.015	105.818	39.9675	31.1167	1733
		impurum	TUR: Eskişehir: Alpu-Ağaçhisar Vill.	16_VI_2010	K. Kiran et al.	10/0553b		C	9	526.47	735.666	262.108	217.957	181.426	323.106	420.697	675.023	282.169	657.474	253.772	182.241	265.313	510.378	7	98.7733	130.878	153.631	238.87	158.29	106.235	241.454	181.97	16.016	4.002	285.161	169.088	128.593	222.101	168.469	153.941	6.6	666.248	114.826	39.9675	31.1167	1733
		impurum	TUR: Çankırı: Eldivan	01_VI_2010	K. Kiran & V. Aksoy	10/0697b	15.48	A	9	472.328	655.495	238.557	197.193	150.63	287.12	378.905	608.575	242.025	607.744	223.93	165.243	231.893	467.259	7	91.4529	118.927	146.172	218.284	144.112	104.131	210.999	144.112	15.5057	3.93773	245.409	154.214	103.678	191.479	153.608	146.336	16.6	608.16	105.19	40.4869	33.4494	1539
		impurum	TUR: Çankırı: Eldivan	01_VI_2010	K. Kiran & V. Aksoy	10/0697b		B	9	508.693	719.88	260.624	207.27	172.844	319.544	413.604	653.335	267.481	654.711	249.421	181.03	259.496	488.99	9	101.019	127.85	159.029	239.435	147.152	102.763	233.956	188.444	38.1562	6.17707	278.887	169.514	126.492	211.779	168.605	156.032	13.4	654.023	114.435	40.4869	33.4494	1539
		impurum	TUR: Çankırı: Eldivan	01_VI_2010	K. Kiran & V. Aksoy	10/0697b		C	9	573.644	797.932	284.457	232.232	206.041	341.336	451.776	704.72	290.599	697.983	259.913	185.563	271.231	549.38	8	100.866	136.376	168.518	248.209	173.451	114.013	242.296	209.655	29.1872	5.40252	307.973	178.3	147.245	234.653	181.178	171.483	14.4	701.351	118.621	40.4869	33.4494	1539
		impurum	TUR: Erzincan: İliç-Kırıktaş Vill.	21_VIII_2010	K. Kiran & V. Aksoy	10/2240a	13.73	A	9	526.501	781.246	262.437	217.219	193.791	326.864	419.842	678.949	275.286	653.679	255.21	189.921	271.467	519.264	9.75	99.8019	136.703	158.443	228.857	170.101	112.071	233.295	199.603	21.6908	4.65733	297.419	176.061	136.987	225.401	167.633	155.375	17.4	666.314	118.253	39.8617	38.6367	2189
		impurum	TUR: Erzincan: İliç-Kırıktaş Vill.	21_VIII_2010	K. Kiran & V. Aksoy	10/2240a		B	9	538.3	770.862	268.597	211.082	181.069	327.093	428.492	665.091	268.796	645.434	259.164	197.027	261.51	512.631	7.25	97.2592	132.222	152.738	226.78	166.474	112.434	233.997	210.081	39.1639	6.2581	293.282	173.15	138.826	228.312	169.625	150.625	17.2	655.263	114.74	39.8617	38.6367	2189
		impurum	TUR: Erzincan: İliç-Kırıktaş Vill.	21_VIII_2010	K. Kiran & V. Aksoy	10/2240a		C	9	535.208	769.093	277.279	221.107	200.095	330.214	434.025	672.705	275.123	664.863	260.054	192.335	270.002	520.095	6.75	98.4511	135.559	156.378	228.105	162.303	113.649	243.597	183.291	17.4731	4.18008	289.298	174.038	133.816	226.627	165.641	145.032	17.4	668.784	117.005	39.8617	38.6367	2189
		impurum	TUR: Sivas: Suşehri-Aşağıakören Vill.	22_VIII_2010	K. Kiran & V. Aksoy	10/2257a	13.18	A	9	485.332	713.721	236.015	200.699	170.146	299.959	394.593	637.197	271.574	598.356	252.225	180.455	241.385	486.546	8.75	91.5832	118.998	144.454	213.337	139.258	94.1439	211.876	175.301	32.0842	5.66429	264.485	152.658	123.559	212.304	157.838	139.099	14	617.776	105.291	40.1358	37.99	1643
		impurum	TUR: Sivas: Suşehri-Aşağıakören Vill.	22_VIII_2010	K. Kiran & V. Aksoy	10/2257a		B	9	508.51	741.288	256.327	211.668	191.527	320.211	418.354	662.769	275.392	638.188	248.54	180.198	235.743	509.946	7.25	97.985	126.68	156.354	225.311	151.685	100.621	230.695	155.963	10.996	3.31602	283.53	162.637	132.09	223.807	161.799	152.43	14.2	650.479	112.332	40.1358	37.99	1643
		impurum	TUR: Sivas: Suşehri-Aşağıakören Vill.	22_VIII_2010	K. Kiran & V. Aksoy	10/2257a		C	9	581.878	835.992	269.543	232.199	197.469	342.525	451.721	724.791	298.038	706.32	270.562	197.273	271.344	560.191	8	108.906	137.827	170.965	248.386	188.438	123.216	238.278	200.772	12.3517	3.5145	308.363	182.9	142.45	242.927	188.918	172.845	10	715.556	123.366	40.1358	37.99	1643
		impurum	TUR: Ordu: Center-Şenocak Vill.	10_VI_2012	K. Kiran, C. Karaman & V. Aksoy	12/0523a	17.33	A	9	451.276	657.599	237.099	197.839	157.454	302.553	381.119	607.325	254.684	582.683	245.995	173.943	226.859	454.891	7	88.312	112.466	146.432	214.958	136.471	103.784	210.882	160.421	38.712	6.22189	252.004	152.287	111.316	191.752	151.383	144.454	16.2	595.004	100.389	40.8867	37.9567	538
		impurum	TUR: Ordu: Center-Şenocak Vill.	10_VI_2012	K. Kiran, C. Karaman & V. Aksoy	12/0523a		B	9	490.846	708.643	264.824	223.303	170.845	312.434	411.804	638.47	271.226	639.749	251.593	185.521	238.74	486.469	8	93.2937	119.863	150.055	220.563	150.329	107.098	224.931	211.1	17.3225	4.16203	267.67	164.187	113.274	211.485	159.291	148.672	11.6	639.109	106.578	40.8867	37.9567	538
		impurum	TUR: Ordu: Center-Şenocak Vill.	10_VI_2012	K. Kiran, C. Karaman & V. Aksoy	12/0523a		C	9	554.471	785.631	268.83	230.637	204.184	347.464	447.028	697.462	288.834	681.489	280.227	203.574	270.058	535.11	9.75	105.672	132.091	168.774	242.525	169.384	116.588	230.617	226.989	55.7332	7.46547	312.708	179.25	150.48	228.958	174.731	170.965	17	689.476	118.882	40.8867	37.9567	538
		impurum	TUR: Ordu: Kabadüz-Harami Vill.	10_VI_2012	K. Kiran, C. Karaman & V. Aksoy	12/0552a	14.95	A	9	515.488	733.534	256.771	215.427	187.658	319.003	409.662	649.632	273.732	633.654	252.155	180.632	239.281	501.822	7.75	103.736	125.374	152.74	228.511	144.064	111.797	227.068	190.992	31.6323	5.62426	289.813	165.091	133.91	211.485	165.995	170.965	12.75	641.643	114.555	40.8148	37.9163	1018
		impurum	TUR: Ordu: Kabadüz-Harami Vill.	10_VI_2012	K. Kiran, C. Karaman & V. Aksoy	12/0552a		B	9	561.293	795.341	268.053	227.513	184.691	335.237	430.403	692.558	293.914	685.709	266.276	193.581	261.541	543.985	9.75	103.577	133.329	162.445	224.618	167.847	121.871	231.698	212.333	23.1971	4.81633	303.671	175.183	144.831	233.627	168.706	147.316	17.6	689.133	118.453	40.8148	37.9163	1018
		impurum	TUR: Ordu: Kabadüz-Harami Vill.	10_VI_2012	K. Kiran, C. Karaman & V. Aksoy	12/0552a		C	9	598.816	817.94	270.548	223.068	203.991	348.662	449.318	718.76	296.816	715.393	287.101	201.93	277.394	562.061	8.75	115.987	139.852	172.469	233.597	175.119	117.327	232.364	210.483	19.7777	4.44722	317.529	185.125	149.877	238.749	179.25	166.341	17.4	717.077	127.92	40.8148	37.9163	1018
		impurum	TUR: Ordu: Kabadüz-Turnalık Upland	10_VI_2012	K. Kiran, C. Karaman & V. Aksoy	12/0579a	11.73	A	9	544.487	794.336	275.553	227.329	203.787	340.2	429.307	700.717	287.243	667.589	256.753	187.149	264.156	520.495	13.5	94.1597	125.035	172.46	239.508	163.074	114.213	255.418	187.631	9.64033	3.10489	299.001	181.66	130.898	242.816	174.806	155.375	20.8	684.153	109.598	40.6628	37.9264	1631
		impurum	TUR: Ordu: Kabadüz-Turnalık Upland	10_VI_2012	K. Kiran, C. Karaman & V. Aksoy	12/0579a		B	9	555.112	803.356	283.759	235.647	199.362	344.815	439.33	704.348	291.448	686.903	270.898	186.468	248.623	520.5	11	96.3815	122.124	179.126	248.256	162.311	113.45	253.401	196.189	8.66124	2.943	300.658	184.823	132.479	251.733	173.375	143.249	10.1	695.626	109.253	40.6628	37.9264	1631
		impurum	TUR: Ordu: Kabadüz-Turnalık Upland	10_VI_2012	K. Kiran, C. Karaman & V. Aksoy	12/0579a		C	9	558.288	799.307	282.2	222.075	190.344	349.067	441.626	709.333	294.727	707.315	274.078	189.08	246.368	525.784	9.5	98.1436	125.802	177.593	243.025	155.593	109.785	247.262	195.302	7.07962	2.66076	286.951	181.058	118.697	245.075	173.586	148.672	13.2	708.324	111.973	40.6628	37.9264	1631
		impurum	TUR: Giresun: Şebinkarahisar-Çamlıbel Köyü	14_VI_2012	K. Kiran, C. Karaman & V. Aksoy	12/0845	11.65	A	9	537.301	764.948	278.426	222.579	205.729	348.452	421.581	694.731	293.228	671.982	263.406	195.138	269.64	539.252	7.75	98.7036	129.161	159.921	247.508	167.113	117.145	241.098	203.561	10.5441	3.24717	291.789	176.129	133.755	239.463	174.772	154.113	12.2	683.357	113.932	40.4767	38.5108	1953
		impurum	TUR: Giresun: Şebinkarahisar-Çamlıbel Köyü	14_VI_2012	K. Kiran, C. Karaman & V. Aksoy	12/0845		B	9	601.831	853.621	300.378	247.016	238.336	370.527	469.363	741.203	304.576	728.549	308.805	205.789	313.423	585.657	10	105.43	138.911	179.118	266.733	181.228	130.883	265.923	248.817	19.4313	4.40809	338.234	195.431	161.954	252.733	198.447	188.645	20.8	734.876	122.17	40.4767	38.5108	1953
		impurum	TUR: Giresun: Şebinkarahisar-Çamlıbel Köyü	14_VI_2012	K. Kiran, C. Karaman & V. Aksoy	12/0845		C	9	641.251	901.939	305.667	251.817	236.293	380.695	485.191	781.684	318.865	775.332	305.088	220.197	309.515	618.836	9	113.063	145.713	196.803	270.175	182.361	131.336	258.559	211.607	28.6197	5.34974	349.975	205.316	166.764	261.376	205.847	190.815	18.8	778.508	129.388	40.4767	38.5108	1953
		impurum	TUR: Gümüşhane: Torul-Tokçam Vill.	18_VI_2012	K. Kiran, C. Karaman & V. Aksoy	12/1225a	13.21	A	9	489.639	735.214	262.771	201.184	190.844	315.118	409.298	655.017	261.688	663.812	264.414	182.919	280.318	506.586	9.5	96.9781	126.422	162.636	233.196	146.689	104.839	239.854	176.517	17.7744	4.21597	278.457	168.591	123.941	216.604	150.606	138.72	14.6	659.415	111.7	40.6042	39.2167	1582
		impurum	TUR: Gümüşhane: Torul-Tokçam Vill.	18_VI_2012	K. Kiran, C. Karaman & V. Aksoy	12/1225a		B	9	585.491	858.485	311.715	247.08	224.615	380.132	473.279	748.762	303.706	737.245	304.867	219.05	303.259	570.951	7.25	108.511	143.713	187.431	259.772	169.308	123.969	268.423	231.329	18.0756	4.25154	335.462	202.263	155.767	260.237	194.24	170.468	13.8	743.004	126.112	40.6042	39.2167	1582
		impurum	TUR: Gümüşhane: Torul-Tokçam Vill.	18_VI_2012	K. Kiran, C. Karaman & V. Aksoy	12/1225a		C	9	610.077	876.473	316.392	250.23	225.345	377.994	489.003	755.777	305.124	754.616	306.307	219.611	313.185	597.005	10.75	113.698	149.749	177.97	267.207	174.43	132.253	270.689	238.92	39.7664	6.30606	344.83	203.78	161.084	264.46	193.067	166.089	16	755.197	131.724	40.6042	39.2167	1582
		impurum	TUR: Erzurum: İspir-Köprüköy	24_VI_2013	K. Kiran, C. Karaman & V. Aksoy	13/1196	12.6	A	9	524.709	743.492	252.046	200.887	180.424	318.008	421.278	679.117	283.236	654.056	250.683	179.58	271.684	514.935	6.75	99.5666	132.178	153.793	227.075	150.356	105.428	230.069	194.425	20.1844	4.49271	290.319	172.11	136.228	221.661	163.489	146.79	16.2	666.587	115.872	40.3928	40.9825	1884
		impurum	TUR: Erzurum: İspir-Köprüköy	24_VI_2013	K. Kiran, C. Karaman & V. Aksoy	13/1196		B	9	586.351	826.347	296.838	240.931	217.415	353.768	466.202	743.023	299.728	724.702	282.696	206.011	286.722	563.141	5.5	113.545	147.994	167.953	259.697	176.47	120.22	255.127	220.368	30.2014	5.49558	321.696	190.159	152.227	242.072	175.993	161.858	15.8	733.862	130.77	40.3928	40.9825	1884
		impurum	TUR: Erzurum: İspir-Köprüköy	24_VI_2013	K. Kiran, C. Karaman & V. Aksoy	13/1196		C	9	622.405	866.645	286.632	226.966	213.474	359.666	483.115	748.571	303.508	750.523	283.47	200.855	276.459	574.138	10	114.328	151.835	176.539	253.779	183.12	126.027	253.754	223.684	56.3357	7.50571	338.161	198.516	160.149	251.951	187.177	178.478	19.5	749.547	133.082	40.3928	40.9825	1884
		impurum	TUR: Gümüşhane: Center-Duymadık Vill.	16_VIII_2013	K. Kıran, C. Karaman & V. Aksoy	13/2521	12.92	A	9	532.588	743.553	268.595	220.227	186.763	317.45	409.603	673.725	279.573	663.114	258.159	186.179	264.205	538.12	9	100.215	129.903	152.763	234.312	160.074	119.789	233.844	181.974	20.787	4.55927	276.007	167.025	123.644	214.337	170.895	160.677	17.2	668.419	115.059	40.3939	39.8247	1835
		impurum	TUR: Gümüşhane: Center-Duymadık Vill.	16_VIII_2013	K. Kıran, C. Karaman & V. Aksoy	13/2521		B	9	563.676	794.154	280.747	229.696	202.164	350.864	436.219	710.672	298.134	689.715	263.329	193.597	280.556	552.441	8	102.408	135.618	158.324	249.895	164.482	122.602	247.028	196.639	11.7492	3.4277	289.626	172.467	131.353	225.975	187.129	170.2	17	700.193	119.013	40.3939	39.8247	1835
		impurum	TUR: Gümüşhane: Center-Duymadık Vill.	16_VIII_2013	K. Kıran, C. Karaman & V. Aksoy	13/2521		C	9	602.465	855.774	298.955	243.232	221.555	374.497	476.702	764.266	309.08	751.509	294.566	214.11	284.093	602.105	10.875	113.452	148.593	175.778	268.082	179.532	125.186	266.448	206.061	10.3935	3.22389	329.818	190.152	156.626	245.852	191.966	187.582	17.4	757.887	131.022	40.3939	39.8247	1835
	impu	impurum	TUR: Gümüşhane: Merkez-Karamustafa Köyü	17_VIII_2013	K. Kiran, C. Karaman & V. Aksoy	13/2700	16	A	9	526.056	777.926	266.585	213.401	181.261	331.366	434.218	699.222	287.764	679.239	270.061	197.555	276.687	528.137	10.5	103.547	135.058	164.874	233.438	161.463	106.794	243.466	201.193	19.5819	4.42515	291.997	181.66	130.024	230.615	166.898	141.291	17.2	689.23	119.302	40.3253	39.3042	1584
	impu	impurum	TUR: Gümüşhane: Merkez-Karamustafa Köyü	17_VIII_2013	K. Kiran, C. Karaman & V. Aksoy	13/2700		B	9	606.563	864.925	300.18	242.433	219.874	373.592	508.84	750.839	305.64	742.789	300.196	215.224	303.715	588.677	6.75	110.173	146.691	178.587	261.409	181.964	115.853	271.588	258.497	25.4565	5.04544	334.55	200.79	153.116	252.306	186.781	171.267	14.8	746.814	128.432	40.3253	39.3042	1584
	impu	impurum	TUR: Giresun: Şebinkarahisar-Evcili Vill.	23_VIII_13	K. Kiran, C. Karaman & V. Aksoy	13/3585	10.83	A	9	533.184	780.343	274.02	216.687	182.206	332.149	418.683	677.659	285.259	681.511	261.174	187.643	253.941	537.204	9.75	101.233	136.34	157.373	237.996	163.083	109.237	237.933	190.095	32.3855	5.69083	290.415	171.267	135.868	239.954	175.183	148.07	13.6	679.585	118.786	40.445	38.2394	1916
	impu	impurum	TUR: Giresun: Şebinkarahisar-Evcili Vill.	23_VIII_13	K. Kiran, C. Karaman & V. Aksoy	13/3585		B	9	596.278	861.294	286.319	231.782	221.459	354.564	464.522	726.284	298.709	729.817	275.116	198.651	254.824	574.24	10.5	109.934	139.82	172.354	256.012	184.221	119.574	254.778	225.614	35.5487	5.96228	319.637	189.794	147.015	262.85	189.794	165.543	18.4	728.051	124.877	40.445	38.2394	1916
	impu	impurum	TUR: Sivas: Zara-Dilekpınarı Vill.	27_VIII_2013	K. Kiran, C. Karaman & V. Aksoy	13/3951	13.14	A	9	535.273	757.832	265.128	214.038	190.565	326.972	415.59	669.626	276.138	655.204	256.239	195.603	258.734	530.493	7.25	96.8582	130.528	161.892	227.632	158.432	110.541	227.958	186.952	18.0756	4.25154	294.235	170.045	138.093	231.142	167.083	153.212	14.2	662.415	113.693	40.1444	37.7306	1670
	impu	impurum	TUR: Sivas: Zara-Dilekpınarı Vill.	27_VIII_2013	K. Kiran, C. Karaman & V. Aksoy	13/3951		B	9	613.974	872.756	301.361	254.147	240.28	388.137	478.692	754.618	314.133	730.256	281.734	212.652	302.133	606.494	9.25	108.696	140.706	176.497	263.32	184.646	117.306	262.097	190.175	38.2601	6.18547	350.065	198.723	167.551	269.796	196.853	178.461	19.2	742.437	124.701	40.1444	37.7306	1670
		impurum	TUR: Yalova: Altınova-Aktoprak Vill.	06_08_1998	K. Kiran	K98/0553	18.89	A	9	538.058	750.236	275.771	224.813	193.98	347.066	437.11	672.103	279.087	667.365	264.472	183.412	251.65	518.412	10.75	102.706	126.812	167.724	237.752	162.451	111.808	239.139	162.872	10.5441	3.24717	289.59	175.656	132.015	230.051	173.006	152.744	6.4	669.734	114.759	40.5713	29.4615	450
		impurum	TUR: Yalova: Altınova-Aktoprak Vill.	06_08_1998	K. Kiran	K98/0553		B	9	568.807	797.042	286.902	223.806	197.086	336.693	447.635	707.287	286.422	709.835	275.63	188.765	253.451	567.872	8	106.305	132.923	176.043	245.438	169.686	114.275	245.058	202.49	18.3769	4.28683	297.851	177.058	138.483	241.429	187.034	158.667	13.2	708.561	119.614	40.5713	29.4615	450
		impurum	TUR: Yalova: Altınova-Aktoprak Vill.	06_08_1998	K. Kiran	K98/0553		C	9	663.216	921.035	318.602	265.577	239.996	399.391	522.742	793.393	326.691	802.807	314.866	224.883	304.939	622.969	9.5	119.037	157.539	193.188	272.553	192.212	132.361	277.022	233.991	27.8666	5.27888	351.623	209.867	167.551	264.653	213.374	195.138	13	798.1	138.288	40.5713	29.4615	450
		impurum	TUR: Sakarya: Pamukova-Eskiyayla Vill.	20_VIII_1998	K. Kiran	K98/0741a	15.48	A	9	539.616	741.863	261.982	218.733	185.518	328.893	422.533	677.086	270.142	679.51	265.042	192.56	260.697	526.648	8.25	96.0287	129.662	166.795	234.383	151.898	99.9331	235.407	182.82	20.6466	4.54386	290.48	176.645	130.466	229.252	174.223	155.816	12	678.298	112.845	40.5619	30.1275	1109
		impurum	TUR: Sakarya: Pamukova-Eskiyayla Vill.	20_VIII_1998	K. Kiran	K98/0741a		B	9	580.515	809.204	288.818	234.475	228.774	359.703	447.045	725.933	282.474	726.48	277.386	206.27	289.305	564.498	5.25	106.225	144.728	182.165	248.958	163.429	114.077	247.148	209.169	21.7054	4.65891	322.289	191.823	151.457	240.102	189.789	171.317	10	726.206	125.476	40.5619	30.1275	1109
		impurum	TUR: Sakarya: Pamukova-Eskiyayla Vill.	20_VIII_1998	K. Kiran	K98/0741a		C	9	591.467	808.394	286.22	236.478	211.183	359.758	454.33	715.801	282.991	737.783	292.567	204.617	294.716	576.422	5	108.584	143.054	182.47	250.219	166.043	117.152	248.909	208.734	15.5291	3.9407	324.711	189.724	151.376	242.847	191.016	183.589	8.8	726.792	125.819	40.5619	30.1275	1109
		immigrans	TUR: Artvin: Center-Taşlıca Vill.	09_VIII_2012	K. Kiran, C. Karaman & V. Aksoy	12/2515_	15.54	A	10	544.465	773.273	276.449	214.746	184.306	334.945	423.304	694.414	279.705	690.981	292.815	193.182	276.157	537.08	10	99.5666	124.872	175.861	239.323	152.454	99.0102	238.162	211.233	10.5441	3.24717	284.331	172.808	131.346	224.257	166.906	145.721	21.2	692.697	112.22	41.1286	41.6411	1125
		immigrans	TUR: Artvin: Center-Taşlıca Vill.	09_VIII_2012	K. Kiran, C. Karaman & V. Aksoy	12/2515_		B	10	581.16	864.059	291.045	235.338	201.053	361.675	473.179	741.989	301.715	726.799	285.763	210.087	297.644	579.192	10	105.278	140.955	185.006	257.922	170.438	107.754	266.868	159.481	8.58592	2.93017	312.181	186.179	144.891	253.511	178.949	150.931	23	734.394	123.117	41.1286	41.6411	1125
		immigrans	TUR: Artvin: Center-Taşlıca Vill.	09_VIII_2012	K. Kiran, C. Karaman & V. Aksoy	12/2515_		C	10	697.158	982.587	350.266	269.701	255.248	421.367	539.868	863.836	355.398	866.683	357.462	251.532	341.368	670.427	14.25	119.445	155.553	231.272	297.135	181.378	123.465	300.5	208.323	9.4897	3.08054	368.768	218.991	174.018	293.259	204.888	164.637	24.4	865.26	137.499	41.1286	41.6411	1125
E		immigrans	ARM: Bardzravan, S Goris	05_VI_2002	M. Wuermli	i247	21.83	A	10	723.71	1030.82	353.53	268.18	227.33	432.34	555.54	856.53	344.22	872.05	330.15	237.18	323.9	650.81	13.25	138.48	171.78	216.4	292.18	196.14	113.25	318.03	224.04	54.03	7.35051	366.32	223.67	166.62	296.86	215.13	169.39	19.21	864.29	155.13	39.52	45.88	750
E		immigrans	ARM: Bardzravan, S Goris	05_VI_2002	M. Wuermli	i247		B	10	717.11	1006.82	333.41	275.57	227.06	415.44	545.5	863.07	339.01	860.51	325.54	224.32	311.86	659.4	12.5	129.18	166.57	226.16	282.31	197.51	120.91	310.68	252.46	43.77	6.61589	359.78	218.28	163.14	289.66	211.5	170.11	21.2	861.79	147.87	39.52	45.88	750
E		immigrans	ARM: 5 km E Vayk	15_VI_2002	M. Wuermli	i253	16.77	A	10	732.94	1023.51	360.13	282.68	248.67	424.51	563.46	866.34	329.9	858.87	334.44	235.26	342.16	683.19	12	139.3	174.52	224.54	297.38	209.82	144.17	318.84	252.46	43.09	6.5643	362.64	225.56	167.43	292.43	233.02	180.16	24.5	862.6	156.91	39.68	45.45	1550
E		immigrans	ARM: 5 km E Vayk	15_VI_2002	M. Wuermli	i253		B	10	660.04	911.88	299.12	249.57	210.37	378.57	490.58	800.95	305.18	778.09	313.66	223.5	305.84	627.69	12	120.42	159.72	205.28	270.35	180.55	131.31	286.59	243.91	74.55	8.63423	327.52	201.85	146.5	262.8	200.88	158.86	23.25	789.52	140.07	39.68	45.45	1550
E		immigrans	ARM: Yeghvard, E Kapan	07_VI_2002	M. Wuermli	i262	18.71	A	10	575.6	814.18	283.9	219.47	168.51	331.37	442.61	741.53	285.66	726.05	283.11	210.64	300.1	570.31	9.5	108.65	146.85	182.5	222.52	169.61	119.55	249.03	205.55	43.77	6.61589	269.3	175.44	114.03	242.86	183.51	147.14	22.44	733.79	127.75	39.22	46.56	1200
E		immigrans	ARM: Yeghvard, E Kapan	07_VI_2002	M. Wuermli	i262		B	10	637.28	878.76	302.79	244.65	196.96	367.37	465.42	765.75	299.32	764.34	297.89	217.21	316.78	618.53	8.75	114.67	150.13	191.45	258.39	178.36	123.38	271.89	209.14	50.61	7.11407	303.61	188.1	132.28	259.2	193.36	173.7	18.82	765.04	132.4	39.22	46.56	1200
E		immigrans	ARM: Vahanvank, W Kapan	07_VI_2002	M. Wuermli	i272	19.12	A	10	611.12	869.58	301.96	235.62	183.7	367.7	474.13	757.89	303.23	755.1	295.7	217.07	316.78	598.09	9.75	111.39	143.56	193.35	258.91	178.36	117.63	259.24	168.31	51.7	7.19027	298.06	191.61	134.69	254.5	183.77	160.3	16.25	756.49	127.47	39.2	46.25	1150
E		immigrans	ARM: Vahanvank, W Kapan	07_VI_2002	M. Wuermli	i272		B	10	639.26	910.47	295.39	243.28	197.92	369.35	484.5	786.04	303.23	779.52	294.61	225.69	318.15	628.49	12.25	117.96	153.42	196.06	267.75	173.71	128.57	267.4	257.15	39.67	6.29841	322.24	198.88	147.31	264.19	205.28	175.61	27.5	782.78	135.69	39.2	46.25	1150
E		immigrans	TUR: Kirklareli-Pinarhisar	11_V_2003	N. Aktac	i785	20.92	B	10	789.68	1032.82	376.27	287.79	254.85	448.82	560.46	896.42	339.75	918.63	350.24	253.87	368.36	706.55	18	143.35	191.49	227.67	314.32	205.17	144.71	338.38	243.47	18.01	4.24382	371.32	235.78	162.5	308.3	238	199.15	24.67	907.52	167.42	41.15	27.4	190
E		immigrans	TUR: Kirklareli-Pinarhisar	11_V_2003	N. Aktac	i785		C	10	752.07	1036.94	363.25	285.11	247.03	453.36	565.16	904.64	332.5	909.99	354.03	259.06	356.5	701.93	13	136.23	180.82	238.55	312.41	212.07	133.36	320.61	234.99	48.01	6.92892	386.15	242.7	175.08	305.84	239.37	207.91	23	907.32	158.53	41.15	27.4	190
E		immigrans	TUR: Bursa-Iznik	19_VII_2009	K. Kiran	17569	22.73	A	10	697.65	991.02	322.46	263.4	213.34	406.06	525.52	855.32	317.89	834.76	312.78	242.8	330.19	665.99	13.5	128.22	171.05	218.25	275.54	180.06	122.76	275.54	243.07	12.96	3.6	342.18	219.89	150.46	275.54	226.43	180.06	22.75	845.04	149.64	40.42	29.72	80
E		immigrans	TUR: Bursa-Iznik	19_VII_2009	K. Kiran	17569		B	10	643.68	879.99	303.5	229.71	174.05	375.2	475.53	771.43	301.44	776.63	298.32	223.7	310.19	630.52	9	111.85	144.86	193.15	259.17	180.06	127.46	267.08	229.71	16.37	4.04599	311.79	193.97	144.32	254.26	199.15	159.59	21	774.03	128.36	40.42	29.72	80
E		immigrans	ARM: Goris	15_VII_2015	P. Kirschner	18601	15.67	A	10	609.55	865.19	313.02	247.99	190.97	373.63	490.56	781.3	302.75	765.77	292.45	220.43	314.41	605.37	12.5	120.04	159.05	196.42	269.54	176.73	106.4	281	222.07	29.05	5.38981	322.19	192.06	154.14	270.08	195.06	143.23	20.83	773.53	139.54	39.51	46.33	1657
E		immigrans	ARM: Goris	15_VII_2015	P. Kirschner	18601		B	10	609.55	876.7	296	236.58	203.98	368.3	494.73	773.08	303.73	764.98	297.91	219.89	307.52	601.72	11.25	109.12	146.23	196.7	266.26	165.6	119.22	286.18	207.34	42.01	6.48151	327.89	199.97	149.5	259.44	188.24	160.69	17.2	769.03	127.68	39.51	46.33	1657
		immigrans	TUR: Rize: İkizdere-Rüzgarlı Vill.	13_VIII_2000	K. Kiran	00/0061	15.91	A	10	702.415	966.052	321.011	261.708	229.555	414.457	526.865	837.333	312.23	830.768	330.929	249.836	338.98	670.969	10.25	125.098	162.661	219.82	278.919	188.287	127.019	293.663	249.678	27.2641	5.2215	346.699	211.483	158.264	287.345	212.49	170.301	23.2	834.051	143.88	40.7547	40.5542	954
		immigrans	TUR: Rize: İkizdere-Rüzgarlı Vill.	13_VIII_2000	K. Kiran	00/0061		B	10	743.916	1033.17	326.962	271.94	243.09	423.846	550.998	866.641	339.26	869.464	344.45	252.737	344.97	673.273	10.5	132.97	165.656	223.67	297.719	209.395	136.546	288.651	285.927	26.059	5.1048	378.92	215.741	185.396	293.77	224.488	198.169	25	868.053	149.313	40.7547	40.5542	954
		immigrans	TUR: Rize: İkizdere-Rüzgarlı Vill.	13_VIII_2000	K. Kiran	00/0061		C	10	738.759	1015.97	360.141	299.437	267.626	447.031	563.776	872.678	334.837	896.522	349.243	252.92	357.512	676.685	11.25	132.456	169.421	225.552	313.369	198.374	124.871	331.366	275.309	26.3603	5.13423	407.175	227.972	206.297	308.865	229.133	197.588	21.8	884.6	150.939	40.7547	40.5542	954
		immigrans	TUR: Kayseri: Yeşilhisar-Soğanlı Vill.	16_VIII_2001	K. Kiran	01/0726	18.12	A	10	737.268	1044.25	374.695	292.239	237.392	433.34	569.633	870.228	337.394	895.309	346.507	247.408	345.616	701.993	12.5	126.946	168.1	220.787	307.221	211.737	138.832	330.189	222.951	13.5567	3.68195	376.764	238.836	165.348	314.213	230.938	183.205	22.2	882.769	147.523	38.3375	34.9833	1318
		immigrans	TUR: Kayseri: Yeşilhisar-Soğanlı Vill.	16_VIII_2001	K. Kiran	01/0726		B	10	768.483	1076.51	394.238	310.807	259.18	461.116	592.929	892.855	342.72	896.463	349.776	256.057	352.709	711.364	12.5	135.21	181.874	220.372	320.627	211.517	141.587	336.406	241.757	15.3643	3.91973	387.701	242.957	178.741	321.631	251.714	193.336	24.8	894.659	158.542	38.3375	34.9833	1318
		immigrans	TUR: Kayseri: Yeşilhisar-Soğanlı Vill.	16_VIII_2001	K. Kiran	01/0726		C	10	800.221	1108.06	393.436	310.346	251.568	471.684	602.846	934.652	367.155	945.259	360.249	253.401	383.984	743.86	13	145.283	180.546	237.796	324.446	220.736	140.301	343.844	253.601	18.0756	4.25154	408.563	259.114	173.933	329.666	244.331	210.677	22.4	939.956	162.915	38.3375	34.9833	1318
		immigrans	TUR: Niğde: Çamardı	20_VIII_2001	K. Kiran	01/0812	16.69	A	10	625.717	894.214	317.221	259.93	203.746	384.577	497.934	794.486	321.907	800.437	303.545	222.488	284.373	620.773	13.5	124.033	160.332	202.654	269.75	177.719	117.737	273.033	238.152	11.2973	3.36114	328.915	207.023	141.746	262.467	196.172	170.061	19.8	797.461	142.182	37.8395	34.9774	1510
		immigrans	TUR: Niğde: Çamardı	20_VIII_2001	K. Kiran	01/0812		B	10	623.8	908.735	321.411	259.891	219.775	393.849	516.72	797.739	313.073	807.251	324.927	225.844	302.727	624.294	12.25	128.049	155.08	206.361	251.732	187.186	123.624	283.698	222.477	32.5361	5.70404	341.987	209.397	155.988	270.945	212.449	178.539	22.6	802.495	141.565	37.8395	34.9774	1510
		immigrans	TUR: Niğde: Çamardı	20_VIII_2001	K. Kiran	01/0812		C	10	775.368	1101.71	372.797	300.39	250.809	459.948	603.306	911.495	351.474	923.756	359.348	261.579	358.322	727.499	14	141.951	189.757	223.97	327.507	201.696	137.466	336.123	248.244	19.5819	4.42515	391.157	248.903	174.469	317.317	248.903	204.989	22.6	917.626	165.854	37.8395	34.9774	1510
		immigrans	TUR: Niğde: Çamardı-Elekgölü Vill.	20_VIII_2001	K. Kiran	01/0813	16.82	A	10	655.856	935.768	304.606	240.632	181.901	377.398	506.342	815.506	329.445	784.813	293.811	218.212	299.685	635.104	11	123.579	152.254	206.557	269.082	184.933	116.748	276.663	224.866	16.7953	4.0982	330.851	209.19	152.882	274.779	213.594	167.352	19	800.159	137.916	37.7552	35.0307	1485
		immigrans	TUR: Niğde: Çamardı-Elekgölü Vill.	20_VIII_2001	K. Kiran	01/0813		B	10	665.221	942.611	307.067	241.607	191.083	381.985	510.079	798.239	320.297	785.479	295.319	219.851	313.112	636.085	11.25	122.818	158.344	201.99	273.728	185.751	120.509	277.119	200.378	13.858	3.72263	328.02	206.359	153.197	279.497	212.273	155.556	21.8	791.859	140.581	37.7552	35.0307	1485
		immigrans	TUR: Niğde: Çamardı-Elekgölü Vill.	20_VIII_2001	K. Kiran	01/0813		C	10	705.868	1024.76	345.671	265.065	223.965	428.148	559.063	861.093	340.563	859.393	318.614	233.311	334.235	679.28	11	131.953	169.001	220.429	290.295	187.713	129.012	307.91	237.334	20.0338	4.47592	355.152	230.975	157.805	299.001	236.008	184.968	19.9	860.243	150.477	37.7552	35.0307	1485
		immigrans	TUR: İzmit: Kandıra-BabaHill	12_IX_2003	K. Kiran	03/0099a	20.56	A	10	754.872	1050.91	359.431	288.78	271.066	443.108	554.812	887.996	339.116	869.031	340.321	240.299	335.257	700.414	11.5	132.249	176.382	233.223	308.732	207.205	139.835	310.996	243.06	15.2137	3.90047	384.082	230.725	181.66	305.903	237.131	199.664	24.2	878.514	154.315	41.1144	30.1919	216
		immigrans	TUR: İzmit: Kandıra-BabaHill	12_IX_2003	K. Kiran	03/0099a		B	10	741.367	1060.44	367.212	304.074	267.372	453.713	564.714	893.851	333.844	886.202	355.833	250.26	337.054	693.857	11	135.901	177.295	227.821	315.381	198.543	131.343	331.786	260.073	16.72	4.089	390.083	240.635	175.497	315.797	233.888	200.637	25.4	890.026	156.598	41.1144	30.1919	216
		immigrans	TUR: Eskişehir: Alpu-Çukurhisar Vill.	21_VIII_2004	K. Kiran	04/0505a	18.53	A	10	665.019	921.906	305.546	254.372	191.699	394.26	505.847	772.362	301.174	786.693	311.24	209.392	296.821	607.614	8.5	121.519	148.882	200.756	275.611	197.641	120.422	272.881	206.76	12.9542	3.59919	327.903	203.362	142.075	275.629	195.169	166.328	19	779.528	135.201	39.8471	30.97	780
		immigrans	TUR: Eskişehir: Alpu-Çukurhisar Vill.	21_VIII_2004	K. Kiran	04/0505a		B	10	700.439	988.612	332.773	260.858	217.172	414.207	533.296	840.988	326.982	828.657	320.003	234.931	327.556	652.574	11.75	125.128	154.692	223.1	283.489	198.032	125.701	290.758	236.547	25.0046	5.00046	345.109	219.421	153.792	285.297	226.14	183.534	23.6	834.822	139.91	39.8471	30.97	780
		immigrans	TUR: Eskişehir: Alpu-Çukurhisar Vill.	21_VIII_2004	K. Kiran	04/0505a		C	10	750.654	1031.41	351.401	279.612	230.468	450.636	567.185	892.718	344.064	870.261	341.923	255.803	335.916	686.776	12.75	140.598	178.755	233.585	297.625	217.777	134.302	309	203.533	20.0338	4.47592	373.295	241.052	155.512	301.028	236.464	206.476	21	881.49	159.676	39.8471	30.97	780
		immigrans	TUR: Eskişehir: Beylikova	21_VIII_2004	K. Kiran	04/0518	19.92	A	10	612.602	841.664	296.016	236.556	188.259	360.271	461.915	754.231	305.058	729.305	278.638	208.027	287.638	598.797	9.75	111.31	144.749	182.339	249.163	161.548	106.121	268.706	200.431	17.925	4.23379	290.52	189.796	124.828	241.036	198.735	170.162	23.8	741.768	128.03	39.6846	31.2047	750
		immigrans	TUR: Eskişehir: Beylikova	21_VIII_2004	K. Kiran	04/0518		B	10	682.823	941.877	341.394	265.64	215	392.143	515.344	817.659	330.498	809.001	313.693	224.878	310.132	641.018	12.75	116.845	156.203	200.481	266.203	201.018	129.177	293.896	229.755	28.0172	5.29313	344.793	209.909	157.711	270.567	206.716	179.58	24.2	813.33	136.524	39.6846	31.2047	750
		immigrans	TUR: Eskişehir: Beylikova	21_VIII_2004	K. Kiran	04/0518		C	10	779.807	1076.22	382.497	303.501	257.643	480.706	593.481	917.824	350.123	909.861	347.091	257.639	365.498	718.097	14.25	143.269	190.678	229.856	318.038	200.789	132.842	325.975	237.811	14.1592	3.76288	368.099	237.764	154.519	308.989	243.111	201.289	22	913.843	166.974	39.6846	31.2047	750
		immigrans	TUR: Ankara: Polatlı-Beyceğiz Vill.	22_VIII_2002	K. Kiran	04/0523a	19.42	A	10	757.625	1069.42	346.983	273.364	266.225	457.302	569.641	888.191	337.826	890.801	349.449	244.486	335.236	703.608	13.5	138.059	183.926	219.549	313.945	210.625	141.101	304.192	279.717	17.7606	4.21433	403.842	246.646	193.429	311.751	239.663	207.205	21.6	889.496	160.992	39.6537	32.1707	900
		immigrans	TUR: Ankara: Polatlı-Beyceğiz Vill.	22_VIII_2003	K. Kiran	04/0523a		B	10	763.499	1041.27	357.138	271.323	237.293	442.161	563.424	892.046	345.027	886.252	343.253	255.726	336.756	684.526	15	133.931	174.752	221.842	307.108	207.465	139.205	307.46	256.005	19.6803	4.43624	368.421	241.928	163.235	315.148	244.57	184.56	23.6	889.149	154.342	39.6537	32.1707	900
		immigrans	TUR: Ankara: Polatlı-Beyceğiz Vill.	22_VIII_2004	K. Kiran	04/0523a		C	10	844.365	1169.19	389.013	305.807	270.148	485.696	625.259	959.066	367.267	935.243	378.816	273.97	371.485	756.665	14	145.856	187.748	239.883	330.063	219.157	152.952	330.996	246.946	16.7781	4.09611	452.907	270.329	211.168	346.662	267.215	244.947	22	947.155	166.802	39.6537	32.1707	900
		immigrans	TUR: Ankara: Ayaş-Gökler Köyü	22_VIII_2004	K. Kiran	04/0534	18.79	A	10	659.237	915.151	305.094	244.513	204.034	379.394	501.692	809.47	310.138	804.345	311.677	234.888	335.078	640.905	12.75	123.84	159.311	204.26	271.294	181.234	117.144	278.592	228.508	13.858	3.72263	324.616	207.843	140.697	275.523	204.553	155.994	22.4	806.907	141.575	39.9298	32.3922	1020
		immigrans	TUR: Ankara: Ayaş-Gökler Köyü	22_VIII_2004	K. Kiran	04/0534		B	10	675.152	926.3	319.317	248.866	215.733	390.527	510.672	818.729	312.692	815.081	297.304	231.968	335.071	654.463	12.75	123.412	163.546	213.51	275.979	170.502	113.411	286.659	221.747	11.8998	3.44961	339.024	210.422	152.81	280.148	205.976	166.31	23	816.905	143.479	39.9298	32.3922	1020
		immigrans	TUR: Ankara: Ayaş-Gökler Köyü	22_VIII_2004	K. Kiran	04/0534		C	10	822.033	1134.01	413.722	321.18	274.524	483.142	609.74	954.483	361.639	960.582	368.528	256.367	377.073	750.692	14.75	149.908	195.545	242.635	338.769	219.476	142.538	356.853	272.144	12.8036	3.57821	411.951	269.12	170.312	336.569	254.535	218.071	22.8	957.532	172.727	39.9298	32.3922	1020
		immigrans	TUR: Aksaray: 7 km NE Ortaköy	26_VIII_2004	K. Kiran	04/0746	19.34	A	10	663.227	912.176	298.544	238.32	204.177	406.175	498.764	779.868	298.08	774.916	293.439	218.685	308.432	605.145	12.25	123.643	161.898	193.712	272.476	178.497	123.366	280.179	212.524	42.4777	6.51749	337.412	214.196	155.3	274.674	209.225	159.517	20.4	777.392	142.771	38.7579	34.068	1140
		immigrans	TUR: Aksaray: 7 km NE Ortaköy	26_VIII_2004	K. Kiran	04/0746		B	10	678.981	910.78	315.94	258	206.784	392.173	494.25	773.247	305.804	777.093	300.213	218.696	288.263	616.625	9.75	122.543	161.898	190.57	275.133	174.129	117.627	285.848	212.904	40.6702	6.37732	330.709	210.355	148.793	276.406	211.635	165.543	19.2	775.17	142.221	38.7579	34.068	1140
		immigrans	TUR: Aksaray: 7 km NE Ortaköy	26_VIII_2004	K. Kiran	04/0746		C	10	766.969	1066.83	354.387	287.827	252.824	448.836	589.671	885.954	340.021	895.541	332.318	240.492	337.867	695.461	14	141.396	192.613	219.635	315.28	202.296	145.961	325.6	238.426	21.2389	4.60856	393.742	244.279	178.052	320.241	238.851	191.442	22.2	890.747	167.004	38.7579	34.068	1140
		immigrans	TUR: Karabük: Safranbolu	12_VI_2005	K. Kiran	05/0011_	19.16	A	10	677.443	938.843	330.374	261.547	251.025	405.261	505.578	787.505	302.28	814.588	318.908	222.926	312.221	628.042	10.5	122.296	159.277	206.801	275.956	198.523	137.385	290.051	211.82	17.4031	4.1717	348.061	206.185	165.578	285.99	207.179	165.578	19.6	801.047	140.787	41.245	32.7239	511
		immigrans	TUR: Karabük: Safranbolu	12_VI_2005	K. Kiran	05/0011_		B	10	763.101	1059.74	370.647	299.986	272.36	445.191	564.637	897.641	339.26	909.427	352.402	251.119	332.468	715.719	15	143.262	184.323	235.499	315.13	211.517	144.989	336.304	178.391	11.8998	3.44961	390.712	232.553	188.842	318.949	232.553	183.037	24.8	903.534	163.792	41.245	32.7239	511
		immigrans	TUR: Karabük: Safranbolu	12_VI_2005	K. Kiran	05/0011_		C	10	765.945	1039.35	375.243	293.423	267.124	441.986	557.167	862.175	335.679	905.501	358.192	249.099	347.229	711.189	14.5	139.813	176.957	223.02	305.96	212.07	139.296	331.559	221.294	11.7678	3.43042	385.353	225.577	186.13	318.559	226.24	173.368	24.6	883.838	158.385	41.245	32.7239	511
		immigrans	TUR: Burdur: Yeşilova-Akçaköy	31_VII_2007	K. Kiran & C. Karaman	07/1115	18.83	A	10	649.372	896.811	321.755	250.38	204.055	383.905	482.499	775.759	297.765	766.231	300.661	223.293	301.65	606.811	15	118.16	157.698	196.857	267.432	186.7	129.738	284.922	220.039	17.2472	4.15297	323.467	207.394	143.503	268.943	204.049	158.221	23.8	770.995	137.929	37.7106	29.89	1125
		immigrans	TUR: Burdur: Yeşilova-Akçaköy	31_VII_2007	K. Kiran & C. Karaman	07/1115		B	10	723.883	984.083	346.118	280.474	205.379	409.16	535.871	864.58	330.146	839.283	326.665	233.743	328.521	673.53	15.5	128.734	170.726	214.808	282.082	199.134	142.293	307.934	220.07	15.063	3.88111	349.726	225.374	154.625	284.665	223.785	179.295	24.8	851.931	149.73	37.7106	29.89	1125
		immigrans	TUR: Burdur: Yeşilova-Akçaköy	31_VII_2007	K. Kiran & C. Karaman	07/1115		C	10	761.185	1068.38	359.057	285.667	271.053	451.422	578.134	894.37	329.459	908.658	335.779	242.348	326.062	699.657	16.25	143.004	189.207	229.351	311.274	210.776	133.542	324.16	233.192	26.8122	5.17805	394.216	245.695	178.125	312.847	250.88	205.387	23.2	901.514	166.105	37.7106	29.89	1125
		immigrans	TUR: Zonguldak: Kozlu	01_VI_2008	K. Kiran	08/0063a	19.37	A	10	599.465	818.9	285.725	231.239	175.931	350.926	450.466	739.137	294.201	701.088	274.401	197.818	281.263	573.722	10.5	111.512	142.12	181.058	248.35	155.902	101.977	256.014	221.788	33.4399	5.78273	295.085	182.714	133.006	252.306	185.275	143.099	22.6	720.112	126.816	41.4254	31.75	200
		immigrans	TUR: Zonguldak: Kozlu	01_VI_2008	K. Kiran	08/0063a		B	10	694.818	938.803	304.875	254.59	209.709	396.669	491.142	809.219	293.038	779.935	310.306	228.801	317.951	654.115	10.25	123.825	163.71	210.95	275.085	179.42	122.284	273.957	214.043	25.4565	5.04544	341.19	206.807	156.476	281.888	198.834	150.828	22.4	794.577	143.768	41.4254	31.75	200
		immigrans	TUR: Zonguldak: Kozlu	01_VI_2008	K. Kiran	08/0063a		C	10	682.58	927.656	319.781	265.306	253.663	413.576	500.095	825.996	321.23	802.662	323.645	229.418	325.294	651.93	11	122.612	162.27	208.145	295.163	184.786	119.638	292.091	247.907	46.3941	6.81132	375.076	219.597	176.076	281.39	207.637	191.857	26.3	814.329	142.441	41.4254	31.75	200
		immigrans	TUR: Zonguldak: Kozlu	17_VIII_2008	K. Kiran	08/0074b		B	10	677.989	930.549	319.359	262.659	219.095	394.639	500.798	794.037	305.504	796.281	317.848	230.679	315.913	639.867	15.5	124.683	161.585	204.077	270.706	183.166	114.479	287.704	234.963	46.6569	6.83059	352.927	217.174	161.149	284.435	209.632	165.613	22.8	795.159	143.134	41.4254	31.75	200
		immigrans	TUR: Erzurum: Pazaryolu	13_VII_2008	K. Kiran	08/0159b	15.12	A	10	667.881	923.229	322.167	257.466	225.544	390.89	494.458	788.753	295.461	786.707	309.598	222.631	316.323	632.681	12.5	128.21	158.314	197.665	271.832	177.375	121.168	285.04	202.945	21.0882	4.59219	343.189	209.215	159.737	273.028	215.565	184.294	25.6	787.73	143.262	40.4133	40.7726	1486
		immigrans	TUR: Erzurum: Pazaryolu	13_VII_2008	K. Kiran	08/0159b		B	10	710.616	1016.46	356.705	285.364	262.286	427.927	542.518	840.388	316.385	842.488	342.537	239.974	340.402	671.493	14.5	135.11	172.276	215.723	303.696	191.328	131.036	320.857	218.434	11.8998	3.44961	396.682	232.983	192.058	305.409	227.15	191.879	24.4	841.438	153.693	40.4133	40.7726	1486
		immigrans	TUR: Erzurum: Pazaryolu	13_VII_2008	K. Kiran	08/0159b		C	10	759.034	1034.22	360.602	294.686	255.105	435.06	564.676	878.937	335.394	902.144	340.515	245.983	337.423	698.958	16.75	139.035	178.134	227.951	306.419	197.387	124.371	314.953	236.132	18.6028	4.3131	397.4	240.253	185.776	306.396	236.304	208.303	24.6	890.541	158.584	40.4133	40.7726	1486
		immigrans	TUR: İzmir: Çeşme	23_VII_2009	K. Kiran	09/0043	24.61	B	10	592.592	845.487	294.823	229.245	191.457	376.819	470.435	755.564	304	731.078	295.688	213.696	292.796	588.623	11.75	112.72	145.182	188.573	259.163	163.038	113.998	268.796	212.477	12.4798	3.53268	309.155	191.964	139.174	263.331	187.629	144.128	19.4	743.321	128.951	38.324	26.305	1
		immigrans	TUR: İstanbul: Avcılar	25_VI_2009	K. Kiran	09/0079	21.08	B	10	583.741	842.12	284.777	218.303	196.479	362.186	464.893	733.402	281.741	707.325	281.874	206.115	296.159	582.658	10.75	107.734	145.473	182.97	248.698	165.392	110.563	259.706	215.089	32.8586	5.73224	299.233	183.396	137.782	248.29	190.45	146.09	22.6	718.134	126.604	40.985	28.723	70
		immigrans	TUR: Zonguldak: Kozlu	01_VIII_2009	K. Kiran	09/0085	19.37	C	10	655.08	919.506	316.139	257.004	209.968	387.105	485.503	791.184	301.829	775.918	305.275	225.726	316.876	626.015	9.75	122.047	159.379	202.396	266.029	184.968	123.47	286.261	218.941	20.3351	4.50944	331.085	207.117	153.191	273.394	212.584	160.873	21.2	783.551	140.713	41.4254	31.75	200
		immigrans	TUR: Eskişehir: Sivrihisar-Yenidoğan Vill.	24_X_2009	K. Kiran & V. Aksoy	09/1011	20.49	A	10	585.491	806.392	284.043	229.029	190.92	340.262	444.159	726.874	276.484	719.794	276.12	194.407	292.97	561.8	10	110.654	146.461	183.319	247.664	160.098	107.838	248.888	205.746	15.2137	3.90047	298.575	182.764	132.549	239.764	183.97	169.343	22.2	723.334	128.558	39.2003	31.6675	806
		immigrans	TUR: Eskişehir: Sivrihisar-Yenidoğan Vill.	24_X_2009	K. Kiran & V. Aksoy	09/1011		B	10	640.272	872.123	295.869	235	194.571	366.167	470.231	762.462	293.156	769.157	287.785	210.001	299.836	608.206	11.5	116.895	151.169	201.105	256.244	169.899	117.3	267.562	208.027	11.2973	3.36114	315.565	197.883	142.397	251.241	198.865	168.912	20.4	765.81	134.032	39.2003	31.6675	806
		immigrans	TUR: Eskişehir: Sivrihisar-Yenidoğan Vill.	24_X_2009	K. Kiran & V. Aksoy	09/1011		C	10	712.762	992.457	351.84	285.545	234.585	417.074	545.213	861.031	319.715	857.464	325.244	234.525	335.848	660.927	11.5	133.495	172.959	222.138	307.008	193.948	132.63	310.141	242.166	20.0338	4.47592	354.192	219.324	156.964	283.648	225.053	197.228	19.9	859.247	153.227	39.2003	31.6675	806
	immi	immigrans	TUR: Yozgat: Çandır-İğdeli Vill.	11_VI_2010	K. Kiran & V. Aksoy	10/1377	18.42	A	10	647.937	919.672	304.202	239.445	203.663	385.062	495.599	786.853	299.457	786.985	306.091	214.276	303.227	611.794	12.5	121.091	158.568	200.454	262.681	183.134	125.905	273.312	230.864	16.4187	4.052	330.209	200.267	151.512	272.937	205.821	160.461	23.8	786.919	139.83	39.2964	35.4558	1234
	immi	immigrans	TUR: Yozgat: Çandır-İğdeli Vill.	11_VI_2010	K. Kiran & V. Aksoy	10/1377		B	10	783.465	1103.36	378.075	304.031	275.205	466.058	593.893	922.967	342.683	922.614	344.887	242.222	345.398	724.412	15.75	144.71	185.502	245.084	326.324	214.075	145.341	325.913	248.72	12.201	3.493	419.975	246.109	199.342	325.511	246.574	219.424	20.2	922.79	165.106	39.2964	35.4558	1234
		immigrans	TUR: Yozgat: Merkez-Cihanpaşa Vill.	14_VI_2010	K. Kiran et al.	10/1487b	15.31	A	10	744.387	1022.25	358.168	275.738	242.327	443.655	565.907	874.499	326.736	872.831	327.905	245.394	330.807	675.444	18	132.231	179.697	217.167	302.376	200.645	130.184	310.936	205.75	13.2059	3.63399	368.076	230.111	170.292	299.857	236.559	189.044	23	873.665	155.964	39.9522	34.7603	1539
		immigrans	TUR: Konya: Selçuklu-Ulumuhsine Vill.	16_VI_2011	K. Kiran & V. Aksoy	11/1058	18.36	A	10	565.227	816.218	290.635	220.33	168.908	357.956	443.233	706.396	280.243	702.004	273.13	202.237	275.653	553.775	9.25	106.788	141.545	168.561	240.321	156.525	112.493	262.309	196.529	33.4399	5.78273	286.362	186.684	124.456	236.901	187.441	148.099	21	704.2	124.167	37.9253	32.2386	1360
		immigrans	TUR: Konya: Selçuklu-Ulumuhsine Vill.	16_VI_2011	K. Kiran & V. Aksoy	11/1058		B	10	682.76	984.846	336.419	281.766	231.645	414.224	536.691	839.669	328.131	830.023	319.293	237.453	341.628	639.413	8.25	126.462	170.716	211.654	294.53	186.232	131.343	298.001	261.962	31.6323	5.62426	374.503	223.945	173.349	287.497	214.299	196.33	23.6	834.846	148.589	37.9253	32.2386	1360
		immigrans	TUR: Konya: Selçuklu-Ulumuhsine Vill.	16_VI_2011	K. Kiran & V. Aksoy	11/1058		C	10	736.877	1050.05	391.904	309.07	279.001	460.998	582.822	890.003	343.333	884.614	349.188	262.053	346.218	661.093	11.25	128.285	168.23	222.925	315.238	206.59	155.47	324.666	237.406	28.6197	5.34974	402.685	244.183	180.594	311.518	226.215	201.059	17.8	887.308	148.257	37.9253	32.2386	1360
		immigrans	TUR: Karaman: Ayrancı-Melikli Vill.	20_VI_2011	K. Kiran & V. Aksoy	11/1349	17.74	A	10	666.078	918.652	316.934	255.237	193.761	391.57	502.031	800.08	317.024	788.544	312.488	220.105	321.282	634.613	12.5	120.872	159.062	197.1	277.693	190.246	136.32	288.821	220.226	13.7074	3.70234	323.008	210.384	140.588	272.749	204.975	157.52	18.8	794.312	139.967	37.1903	33.7939	1422
		immigrans	TUR: Karaman: Ayrancı-Melikli Vill.	20_VI_2011	K. Kiran & V. Aksoy	11/1349		B	10	673.64	927.84	318.99	253.992	199.557	393.135	509.034	804.762	306.717	810.203	317.437	227.246	320.887	650.91	13.5	121.646	160.656	209.248	278.345	187.535	129.693	292.513	224.085	19.2807	4.39098	332.432	210.384	151.284	275.89	210.538	161.811	23.4	807.482	141.151	37.1903	33.7939	1422
		immigrans	TUR: Karaman: Ayrancı-Melikli Vill.	20_VI_2011	K. Kiran & V. Aksoy	11/1349		C	10	685.173	945.53	349.19	265.276	194.209	398.266	514.119	806.396	303.603	821.263	313.352	229.751	330.38	665.292	12.75	126.541	162.507	215.137	285.611	187.995	133.763	305.54	215.831	15.063	3.88111	328.463	215.702	139.209	282.535	217.444	176.98	29.2	813.83	144.524	37.1903	33.7939	1422
		immigrans	TUR: Aksaray: Center-Bağlı Vill.	23_VI_2011	K. Kiran & V. Aksoy	11/1523	20.59	A	10	680.783	968.151	341.358	269.678	257.904	411.335	528.372	825.045	314.356	801.456	317.022	224.692	324.458	646.077	11.75	125.496	165.372	204.535	302.806	193.058	144.839	317.411	235.162	13.7074	3.70234	377.107	219.939	181.336	284.655	220.75	195.609	18.8	813.251	145.434	38.2747	34.0631	970
		immigrans	TUR: Aksaray: Center-Bağlı Vill.	23_VI_2011	K. Kiran & V. Aksoy	11/1523		B	10	710.95	1002.2	353.787	278.648	276.714	427.541	551.232	848.267	322.994	833.061	326.428	233.872	328.225	665.403	11.25	130.103	171.336	215.959	306.761	212.114	143.105	324.057	248.531	16.5922	4.07336	402.457	235.485	196.238	300.278	227.873	202.328	17.2	840.664	150.719	38.2747	34.0631	970
		immigrans	TUR: Aksaray: Center-Bağlı Vill.	23_VI_2011	K. Kiran & V. Aksoy	11/1523		C	10	724.316	1028.2	358.612	286.132	276.396	434.25	571.493	860.58	329.953	849.972	333.637	230.199	337.893	678.952	13.25	127.843	173.219	224.055	315.61	209.732	149.553	332.736	254.445	15.4646	3.93251	396.959	234.809	190.824	298.501	229.057	204.02	17.6	855.276	150.531	38.2747	34.0631	970
		immigrans	TUR: Konya: Sarayönü-Karabıyık Köyü	26_VI_2011	K. Kiran et al.	11/1760a	19.75	A	10	657.406	931.61	321.841	260.045	228.356	387.866	510.729	805.613	303.661	813.54	317.495	231.643	308.119	588.804	15	123.933	167.066	194.389	284.075	187.798	123.66	284.327	235.596	16.6442	4.07973	363.871	221.101	166.115	267.598	207.403	198.528	23	809.577	145.499	38.7364	32.3792	1087
		immigrans	TUR: Konya: Sarayönü-Karabıyık Köyü	26_VI_2011	K. Kiran et al.	11/1760a		B	10	568.302	767.555	275.359	216.246	159.491	318.793	423.512	699.002	272.006	678.642	259.411	198.221	274.062	552.173	7.5	105.685	139.254	168.041	229.048	160.432	112.713	248.819	188.689	46.6037	6.82669	287.63	183.791	131.082	234.131	183.692	143.716	25.2	688.822	122.469	38.7364	32.3792	1087
		immigrans	TUR: Konya: Sarayönü-Karabıyık Köyü	26_VI_2011	K. Kiran et al.	11/1760a		C	10	633.977	863.085	304.224	243.106	190.091	370.823	487.4	764.108	299.125	763.789	289.402	217.447	303.259	619.426	11.5	118.273	155.746	191.462	267.384	176.852	120.239	271.094	195.566	56.7567	7.5337	335.933	203.898	157.022	261.63	206.797	170.475	28	763.949	137.009	38.7364	32.3792	1087
		immigrans	TUR: İstanbul: Kadıköy-Kozyatağı	08_IV_2012	C. Karaman	12/0009b	20.72	A	10	641.34	886.688	305.112	248.43	213.641	372.362	474.485	771.352	298.844	757.224	299.071	224.822	306.536	617.416	13	111.998	147.605	195.01	269.64	179.334	121.1	281.725	194.43	28.2552	5.31556	328.937	196.392	153.625	263.423	195.33	164.241	23.8	764.288	129.801	40.9797	29.0986	75
		immigrans	TUR: Giresun: Piraziz	11_VI_2012	K. Kiran, C. Karaman & V. Aksoy	12/0588	20.93	A	10	691.054	981.424	314.93	253.977	226.943	410.919	524.097	838.508	318.707	818.338	329.404	237.81	335.717	666.186	11.5	128.028	164.305	213.127	272.839	189.811	125.944	285.817	234.598	16.1174	4.01465	360.945	217.981	173.962	275.093	226.796	186.762	26.2	828.423	146.166	40.9515	38.1118	15
		immigrans	TUR: Giresun: Piraziz	11_VI_2012	K. Kiran, C. Karaman & V. Aksoy	12/0588		B	10	746.679	1010.76	341.228	278.995	257.95	441.196	546.151	864.115	338.073	857.226	337.631	249.265	348.757	702.262	13.75	132.304	170.755	221.196	295.886	192.582	131.668	311.513	242.571	13.4061	3.66143	383.118	228.992	183.024	299.464	231.696	194.347	26.2	860.671	151.53	40.9515	38.1118	15
		immigrans	TUR: Giresun: Piraziz	11_VI_2012	K. Kiran, C. Karaman & V. Aksoy	12/0588		C	10	795.989	1104.63	365.52	296.057	259.99	466.775	585.464	922.715	350.528	911.159	358.538	259.876	379.967	743.321	12.75	143.823	187.507	237.463	312.567	211.07	145.927	334.323	254.71	15.5149	3.9389	398.316	244.242	188.966	313.198	251.771	206.044	22.4	916.937	165.665	40.9515	38.1118	15
		immigrans	TUR: Trabzon: Köprübaşı-Yağlıdere Vill.	24_VI_2012	K. Kiran, C. Karaman & V. Aksoy	12/1615a	15.79	A	10	670.199	921.796	318.771	254.334	199.913	391.869	500.463	800.219	310.2	802.205	305.831	225.335	313.246	663.408	9	114.484	138.823	230.863	276.142	184.084	119.051	274.936	246.385	15.5149	3.9389	333.119	201.926	162.383	283.522	215.736	173.801	23.8	801.212	126.653	40.8272	40.0958	758
		immigrans	TUR: Trabzon: Köprübaşı-Yağlıdere Vill.	24_VI_2012	K. Kiran, C. Karaman & V. Aksoy	12/1615a		B	10	735.801	997.125	333.769	276.653	246.507	430.607	545.467	860.713	344.571	882.785	323.748	235.334	330.542	690.495	12.75	126.745	153.195	232.086	287.624	202.677	137.116	295.791	248.693	8.58592	2.93017	369.075	220.62	171.528	299.605	233.419	200.579	18.4	871.749	139.97	40.8272	40.0958	758
		immigrans	TUR: Trabzon: Köprübaşı-Yağlıdere Vill.	24_VI_2012	K. Kiran, C. Karaman & V. Aksoy	12/1615a		C	10	772.161	1078.88	359.693	293.538	250.671	443.413	575.322	898.959	354.685	905.523	345.029	250.209	358.023	724.041	13	133.625	168.331	249.974	305.495	208.67	140.112	313.468	250.942	9.4897	3.08054	392.569	226.262	188.622	315.436	240.661	209.505	23.2	902.241	150.978	40.8272	40.0958	758
		immigrans	TUR: Trabzon: Çaykara-Taşören Vill.	01_VIII_2012	K. Kiran, C. Karaman & V. Aksoy	12/1726	18.71	A	10	592.278	833.754	290.239	242.926	187.306	361.161	460.043	753.86	293.532	734.147	284.001	210.084	299.334	581.051	11.5	111.096	143.757	192.24	255.768	163.592	110.845	266.394	228.417	24.3047	4.92998	305.906	188.888	142.158	255.641	188.513	144.358	23.2	744.003	127.426	40.7356	40.2647	552
		immigrans	TUR: Trabzon: Çaykara-Taşören Vill.	01_VIII_2012	K. Kiran, C. Karaman & V. Aksoy	12/1726		B	10	744.628	1000.59	339.59	283.601	247.369	428.034	546.405	864.509	335.518	867.654	325.55	236.198	343.938	700.417	12.25	131.951	163.766	223.485	302.635	209.458	130.72	310.352	217.156	18.2662	4.2739	368.716	220.692	174.664	295.396	227.291	190.631	16.6	866.081	147.859	40.7356	40.2647	552
		immigrans	TUR: Trabzon: Çaykara-Taşören Vill.	01_VIII_2012	K. Kiran, C. Karaman & V. Aksoy	12/1726		C	10	720.457	1019.84	336.542	268.408	233.807	431.735	564.045	857.705	323.207	870.469	334.781	248.949	328.628	689.531	11.25	133.693	164.875	233.522	293.802	191.224	122.411	295.967	268.767	13.7074	3.70234	363.508	220.009	169.452	300.251	229.534	187.627	13.4	864.087	149.284	40.7356	40.2647	552
		immigrans	TUR: Rize: Fındıklı-Yeniköy	07_VIII_2012	K. Kiran, C. Karaman & V. Aksoy	12/2363_	21.35	C	10	744.906	1002.22	351.688	287.487	253.781	419.349	548.214	859.258	323.543	857.367	347.637	249.756	340.012	697.079	11.75	137.571	173.13	217.539	297.78	189.73	117.22	308.865	267.451	14.6111	3.82245	385.166	222.93	180.759	300.823	220.78	200.935	25	858.313	155.35	41.2389	41.0947	22
		immigrans	TUR: Rize: Fındıklı-Yeniköy	07_VIII_2012	K. Kiran, C. Karaman & V. Aksoy	12/2374_		A	10	565.231	804.94	266.373	216.782	169.105	334.607	438.743	723.08	285.208	698.625	267.288	197.466	287.146	568.05	10.75	118.382	146.21	178.188	237.21	166.306	115.837	249.094	229.557	17.0212	4.12568	289.202	177.983	130.846	238.204	186.969	158.592	20.4	710.852	132.296	41.2389	41.0947	22
		immigrans	TUR: Rize: Fındıklı-Yeniköy	07_VIII_2012	K. Kiran, C. Karaman & V. Aksoy	12/2374_		B	10	605.443	874.687	289.909	233.811	183.843	358.232	460.953	747.801	300.839	737.774	283.38	206.016	292.112	586.789	12.25	118.505	149.34	179.571	250.043	173.827	117.296	256.904	201.055	9.03781	3.0063	310.889	189.652	143.194	250.605	201.903	170.241	23	742.788	133.923	41.2389	41.0947	22
		immigrans	TUR: Rize: Fındıklı-Yeniköy	07_VIII_2012	K. Kiran, C. Karaman & V. Aksoy	12/2374_		C	10	658.907	911.695	307.766	255.202	187.344	383.918	487.292	791.223	316.369	781.65	305.959	213.714	316.886	638.188	12	124.4	156.445	196.954	270.012	180.931	128.33	276.829	250.776	11.4479	3.38347	335.837	200.948	158.833	264.669	217.336	189.015	19.6	786.437	140.422	41.2389	41.0947	22
		immigrans	TUR: Artvin: Hopa	8_VIII_2012	K. Kiran et al.	12/2443a	20.51	A	10	736.618	984.848	360.188	284.74	266.251	415.739	546.861	847.422	326.591	846.07	324.904	236.8	338.544	684.687	11.5	133.591	173.061	216.46	300.841	192.352	128.447	312.071	247.951	14.0573	3.7493	392.67	219.984	192.511	295.66	212.134	199.253	26.8	846.746	153.326	41.4656	41.5017	246
		immigrans	TUR: Artvin: Hopa	8_VIII_2012	K. Kiran et al.	12/2443a		B	10	664.763	927.894	312.322	260.915	223.132	383.587	521.485	797.228	318.854	797.005	313.366	224.485	305.806	619.156	11	115.553	153.594	205.119	282.335	188.677	110.235	278.72	276.278	16.6425	4.07953	342.756	210.323	151.654	267.684	195.027	177.114	25.2	797.117	134.573	41.4656	41.5017	246
		immigrans	TUR: Artvin: Hopa	8_VIII_2012	K. Kiran et al.	12/2443a		C	10	723.858	971.653	339.785	287.848	247.956	424.028	545.047	829.335	316.563	847.989	329.781	239.631	339.057	678.161	12.5	130.198	160.916	216.46	295.908	195.227	124.134	298.947	274.756	14.3804	3.79216	380.192	224.512	177.919	290.628	227.229	200.26	24.6	838.662	145.557	41.4656	41.5017	246
		immigrans	TUR: Artvin: Borçka-Camili-Maral Vill.	10_VIII_2012	K. Kiran, C. Karaman & V. Aksoy	12/2564a	19.2	A	10	684.105	947.519	331.359	272.362	228.682	400.909	516.226	820.79	316.878	789.321	315.277	214.724	309.878	657.31	12.25	122.435	159.468	210.407	281.382	184.797	126.906	298.988	279.764	12.0504	3.47137	340.934	203.367	158.285	271.156	204.859	180.992	19.2	805.055	140.951	41.4833	41.9439	631
		immigrans	TUR: Artvin: Borçka-Camili-Maral Vill.	10_VIII_2012	K. Kiran, C. Karaman & V. Aksoy	12/2564a		B	10	673.006	953.484	333.76	273.05	234.655	397.58	520.019	828.54	327.47	813.096	331.465	234.749	306.878	655.381	12.125	122.133	155.689	211.011	282.957	200.874	133.483	298.312	227.483	15.063	3.88111	356.763	218.781	155.799	285.824	209.748	186.793	22.8	820.818	138.911	41.4833	41.9439	631
		immigrans	TUR: Artvin: Borçka-Camili-Maral Vill.	10_VIII_2012	K. Kiran, C. Karaman & V. Aksoy	12/2564a		C	10	744.248	1011.39	346.734	285.077	238.832	426.856	551.204	873.083	333.604	858.677	345.657	236.785	338.53	697.283	15	131.051	171.258	229.452	309.895	190.481	128.692	315.563	262.403	11.7492	3.4277	374.414	223.836	170.633	298.172	216.129	187.124	20.4	865.88	151.154	41.4833	41.9439	631
		immigrans	TUR: Amasya	01_VIII_2015	C. Karaman	15/0048d	20.12	A	10	708.296	979.267	335.144	284.775	247.399	422.605	525.379	807.918	311.34	822.664	321.528	238.969	331.676	642.564	13.5	124.103	154.876	207.569	291.842	198.58	127.417	299.973	248.867	21.992	4.68956	370.829	226.66	173.109	293.69	228.774	190.122	20.4	815.291	139.489	40.65	35.8333	450
		immigrans	TUR: Amasya	01_VIII_2015	C. Karaman	15/0048d		B	10	741.703	1065.49	391.121	300.831	245.746	450.156	586.251	882.683	341.432	926.07	356.785	262.573	377.605	711.973	14.25	135.132	172.316	234.44	306.168	202.334	135.652	332.009	225.564	13.4061	3.66143	387.785	247.444	176.218	312.69	236.54	192.398	19	904.376	153.724	40.65	35.8333	450
		immigrans	TUR: Amasya	01_VIII_2015	C. Karaman	15/0048d		C	10	783.063	1083.53	393.114	299.108	250.453	475.464	592.386	925.71	356.688	938.724	358.259	263.144	378.821	749.723	16.25	136.719	177.001	240.335	307.453	206.753	141.413	337.134	256.974	15.2137	3.90047	399.392	256.237	176.921	328.342	244.278	193.101	22.4	932.217	156.86	40.65	35.8333	450
		immigrans	TUR: Düzce: Center-Çakırlar Vill.	10_VII_2015	B. Gülcü	15/0143	20.74	A	10	675.315	937.113	321.801	265.479	215.159	395.891	499.998	823.886	319.783	806.848	315.158	223.828	318.065	659.06	12.5	129.019	162.73	213.143	281.081	199.289	124.506	285.347	283.814	9.18844	3.03124	347.106	208.996	159.684	288.742	215.352	173.361	20.4	815.367	145.875	40.8862	31.2022	186
		immigrans	TUR: Düzce: Center-Çakırlar Vill.	10_VII_2015	B. Gülcü	15/0143		B	10	742.572	1013.08	353.676	284.6	244.106	435.303	542.078	879.905	337.606	862.471	341.861	252.247	347.252	714.92	12.5	135.947	173.359	232.374	302.266	214.234	129.763	313.065	276.747	12.6529	3.5571	391.344	227.089	189.354	313.656	239.724	195.501	20	871.188	154.653	40.8862	31.2022	186
		immigrans	TUR: Düzce: Center-Çakırlar Vill.	10_VII_2015	B. Gülcü	15/0143		C	10	794.403	1108.87	391.653	322.852	286.924	473.208	571.46	919.737	344.457	900.35	358.292	262.513	374.3	736.823	14.75	147.56	194.142	232.909	329.19	222.214	148.899	338.221	259.687	12.201	3.493	426.66	246.75	207.84	334.547	249.928	218.242	24.8	910.044	170.851	40.8862	31.2022	186
		immigrans	TUR: Çorum: Center-Tarhan Vill.	03_VII_2017	K. Kiran & C. Karaman	17/0883	19.13	A	10	706.837	978.693	345.669	277.478	242.151	412.01	527.348	843.188	321.278	825.427	330.408	243.776	337.483	662.976	13	127.304	162.805	218.48	296.377	183.444	131.476	302.78	237.428	13.858	3.72263	367.712	229.238	166.952	287.572	218.428	186.931	25.6	834.307	145.054	40.419	34.7709	790
		immigrans	TUR: Çorum: Center-Tarhan Vill.	03_VII_2017	K. Kiran & C. Karaman	17/0883		B	10	797.562	1063.54	392.856	314.663	286.6	459.357	579.988	926.4	345.161	914.182	351.661	274.948	376.156	753.827	15.5	147.478	188.453	236.497	329.254	197.564	136.925	338.443	241.867	12.201	3.493	431.824	246.57	208.271	316.087	236.133	221.224	20.8	920.291	167.966	40.419	34.7709	790
		immigrans	TUR: Çorum: Center-Tarhan Vill.	03_VII_2017	K. Kiran & C. Karaman	17/0883		C	10	777.809	1044.88	400.026	324.594	289.727	462.25	575.176	919.415	356.076	898.946	347.007	255.654	368.225	728.84	16	142.951	179.645	232.698	314.202	193.918	133.452	334.628	245.755	16.5693	4.07054	399.13	233.468	184.281	310.55	232.913	200.607	17.8	909.181	161.298	40.419	34.7709	790
		immigrans	TUR: Çanakkale: Gökçeada	05_VI_2018	C. Karaman	18/0116	22.39	B	10	702.505	1015.4	357.997	278.651	227.609	428.87	555.231	855.389	331.066	838.71	335.79	242.137	319.116	665.789	14	134.315	171.204	210.111	303.36	194.374	130.138	324.513	251.838	27.4147	5.2359	347.37	227.381	144.711	297.611	221.35	181.999	25.6	847.05	152.759	40.2081	25.8782	18
		immigrans	TUR: İstanbul: Gümüşdere	24_VII_2018	O. Kara	18/5021	21.17	C	10	672.518	909.973	314.117	251.428	195.367	394.987	507.972	817.688	317.393	789.855	296.749	225.343	331.402	640.014	13.25	127.375	166.646	198.575	270.989	185.896	126.534	282.943	219.349	12.6529	3.5571	324.418	204.559	140.826	270.402	208.874	180.587	26.6	803.772	147.01	41.2294	28.9792	50
		immigrans	AZE: 1 km E of Calayir, Qakh District	29_VIII_2017	G. Bračko	Bracko(16)	23.78	A	10	478.63	696.447	262.615	202.489	168.448	302.949	381.297	632.055	260.303	608.886	247.62	174.105	225.009	480.945	10.25	100.538	122.783	149.293	230.155	148.718	102.553	243.785	151.861	14.8433	3.8527	254.582	161.143	110.106	208.812	151.126	127.982	20.8	620.471	111.66	41.32	46.8183	220
		immigrans	AZE: 4 km SW of Qirizdahna, Quba District		G. Bračko	Bracko(24)	15.41	A	10	801.723	1120.86	404.684	330.338	274.144	474.266	615.829	959.945	366.089	960.673	356.881	258.295	334.198	726.034	12.5	145.132	193.479	238.987	328.53	222.668	148.066	344.611	256.999	11.9573	3.45794	396.689	252.947	180.063	322.894	245.927	194.293	23.6667	960.309	169.306	41.2133	48.2667	1510
		flavidulum	TUR: Niğde: Ulukışla-Darboğaz Vill.	18_VIII_2001	K. Kiran	01/0793	16.3	A	11	572.991	821.579	274.151	237.637	183.644	345.669	463.81	743.659	289.602	738.132	282.194	194.251	271.48	583.852	10.75	118.594	157.601	180.722	247.994	169.137	113.064	245.252	198.111	11.8998	3.44961	295.588	177.688	133.884	248.459	174.485	140.931	20.4	740.896	138.097	37.4578	34.5495	1600
		flavidulum	TUR: Niğde: Ulukışla-Darboğaz Vill.	18_VIII_2001	K. Kiran	01/0793		B	11	581.932	844.425	287.252	243.459	200.674	348.903	469.029	762.079	294.586	747.208	290.586	204.073	281.823	595.075	12.5	116.848	156.657	179.935	257.657	170.883	109.755	255.344	201.413	15.3643	3.91973	314.348	185.421	143.783	253.034	183.027	158.623	21.2	754.644	136.752	37.4578	34.5495	1600
		flavidulum	TUR: Niğde: Ulukışla-Darboğaz Vill.	18_VIII_2001	K. Kiran	01/0793		C	11	629.123	880.919	282.49	245.131	204.034	372.586	493.017	791.543	308.267	773.319	300.39	208.505	297.242	610.854	13.5	127.874	171.127	188.901	259.153	187.705	120.142	264.484	190.254	11.2973	3.36114	327.77	186.23	156.64	265.084	185.772	155.878	20.7	782.431	149.5	37.4578	34.5495	1600
		flavidulum	TUR: Afyon: Sultan Mt.	31_VII_2002	K. Kiran	02/0732	16.25	A	11	548.156	769.609	269.777	227.72	187.62	330.828	436.909	692.78	281.559	682.781	271.284	187.676	254.707	532.002	8.5	101.41	132.398	175.375	242.002	157.23	97.1565	242.835	181.554	7.53151	2.74436	309.315	172.358	143.845	238.113	165.95	173.479	30.8	687.78	116.904	38.5059	31.2124	1480
		flavidulum	TUR: Afyon: Sultan Mt.	31_VII_2002	K. Kiran	02/0732		B	11	522.326	717.67	260.937	214.453	182.467	307.758	407.119	667.343	271.705	649.913	250.654	180.408	238.268	512.243	9	99.2233	127.497	163.613	238.76	149.435	100.542	231.622	159.668	20.0338	4.47592	297.942	168.834	134.394	228.102	156.66	166.751	28.6	658.628	113.36	38.5059	31.2124	1480
		flavidulum	TUR: Afyon: Sultan Mt.	31_VII_2002	K. Kiran	02/0732		C	11	586.337	820.754	284.493	243.109	196.213	355.374	453.405	752.039	305.269	724.117	283.852	201.302	271.774	581.16	8.25	111.513	147.9	186.685	244.766	165.654	119.359	265.281	200.338	14.3099	3.78284	327.095	185.301	156.339	242.839	182.449	185.172	27	738.078	129.707	38.5059	31.2124	1480
		flavidulum	TUR: Konya: Akşehir-Eskiler Vill.	02_VIII_2002	K. Kiran	02/0819	14.68	A	11	535.97	759.011	246.11	205.757	186.236	314.146	423.209	699.155	274.465	682.618	265.219	182.099	259.916	551.762	10.75	105.446	139.714	181.455	225.644	148.862	103.181	222.307	170.624	10.2429	3.20045	285.469	165.628	133.458	232.038	163.079	142.854	27	690.887	122.58	38.1535	31.5007	1770
		flavidulum	TUR: Konya: Akşehir-Eskiler Vill.	02_VIII_2002	K. Kiran	02/0819		B	11	582.363	820.123	266.138	215.504	211.824	338.546	456.82	737.275	290.148	714.938	283.431	200.39	261.794	571.219	11.25	111.862	152.47	189.003	239.814	168.842	105.24	240.283	193.602	8.43529	2.90436	309.915	181.044	140.624	243.265	178.368	162.124	28.2	726.107	132.166	38.1535	31.5007	1770
		flavidulum	TUR: Konya: Akşehir-Eskiler Vill.	02_VIII_2002	K. Kiran	02/0819		C	11	594.828	830.36	264.98	219.069	215.559	344.397	461.622	767.445	297.909	724.898	290.806	198.39	273.594	599.296	10	115.334	152.47	191.463	244.491	165.639	112.104	246.476	196.116	7.07962	2.66076	323.611	179.961	153.524	253.219	180.12	173.113	27.3	746.172	133.902	38.1535	31.5007	1770
		flavidulum	TUR: Balıkesir: Sındırgı-İsaca Vill.	02_VII_2007	C. Karaman	07/2014a	18.05	A	11	520.635	743.274	256.617	208.975	165.005	313.396	412.223	678.686	278.494	648.82	257.901	181.197	247.48	522.092	8.25	99.1816	138.763	167.198	220.478	149.149	99.317	219.187	154.404	10.2429	3.20045	275.097	161.51	127.288	218.473	165.706	148.117	26.4	663.753	118.972	39.1464	28.0751	1020
		flavidulum	TUR: Balıkesir: Sındırgı-İsaca Vill.	02_VII_2007	C. Karaman	07/2014a		B	11	527.468	740.688	262.214	217.715	170.364	304.534	413.728	681.03	275.314	652.811	264.192	180.682	240.711	529.149	9.25	99.3484	130.786	167.229	220.323	149.451	96.7658	225.579	171.923	9.33907	3.05599	278.8	163.623	124.203	220.479	157.838	152.746	27.6	666.92	115.067	39.1464	28.0751	1020
		flavidulum	TUR: Balıkesir: Sındırgı-İsaca Vill.	02_VII_2007	C. Karaman	07/2014a		C	11	552.974	773.749	256.307	225.114	181.93	317.971	421.905	707.068	291.038	678.51	265.006	191.022	263.665	554.68	9.5	103.883	137.778	176.373	227.911	153.829	103.936	231.764	180.042	9.79096	3.12905	297.778	162.621	149.815	228.039	168.561	157.838	30.3	692.789	120.83	39.1464	28.0751	1020
		flavidulum	TUR: Denizli: Center-Cankurtaran-Honaz Mt. National Park	15_VII_2007	C. Karaman	07/2341a	18.97	A	11	527.006	735.866	251.778	207.152	186.774	313.144	412.023	683.881	280.344	653.721	261.366	183.201	266.613	536.403	5.75	100.54	134.808	164.547	226.241	155.996	98.0321	230.589	181.177	25.6071	5.06035	290.116	157.527	144.469	224.931	164.094	151.866	24.8	668.801	117.674	37.661	29.2487	1230
		flavidulum	TUR: Denizli: Center-Cankurtaran-Honaz Mt. National Park	15_VII_2007	C. Karaman	07/2341a		B	11	593.415	827.724	279.714	231.983	226.346	344.255	468.132	756.899	307.126	737.678	293.835	208.818	297.956	596.897	6	114.579	153.527	188.55	246.271	170.725	104.525	256.9	204.319	16.5693	4.07054	328.641	177.5	160.773	246.368	172.85	176.322	25.2	747.288	134.053	37.661	29.2487	1230
		flavidulum	TUR: Denizli: Center-Cankurtaran-Honaz Mt. National Park	15_VII_2007	C. Karaman	07/2341a		C	11	586.14	815.307	273.085	231.557	217.47	334.707	465.154	738.358	299.507	728.914	280.101	197.865	277.16	580.851	6	111.409	149.451	184.097	242.305	164.073	104.842	249.242	211.28	14.6111	3.82245	313.847	171.944	151.414	244.103	169.982	168.925	25	733.636	130.43	37.661	29.2487	1230
	flav	flavidulum	TUR: Kayseri: Felahiye-Menteşe Vill.	09_VI_2010	K. Kiran, C. Karaman	10/1318a	17.54	A	11	570.333	804.077	279.46	231.036	206.294	345.614	448.796	741.612	302.17	717.614	280.737	201.86	289.341	571.058	9.25	111.63	144.329	185.509	245.2	159.775	107.804	251.579	178.826	24.1008	4.90926	322.795	183.277	153.758	245.836	179.197	169.757	28.8	729.613	127.98	39.0181	35.4811	1394
	flav	flavidulum	TUR: Kayseri: Felahiye-Menteşe Vill.	09_VI_2010	K. Kiran, C. Karaman	10/1318a		B	11	666.322	983.535	334.24	272.85	280.023	411.165	543.674	848.243	336.615	845.963	326.645	226.851	321.046	640.965	8.25	135.695	180.335	215.907	297.829	203.138	127.112	289.817	225.477	33.1386	5.75662	389.834	209.597	195.837	293.436	198.077	192.157	29.2	847.103	158.015	39.0181	35.4811	1394
		flavidulum	TUR: Kastamonu: Center-Kastamonu Kalesi	30_IV_2011	C. Karaman	11/0101b	18	A	11	600.507	836.641	290.301	244.136	215.278	353.983	473.78	765.525	318.77	750.358	296.173	205.356	286.729	612.048	13.5	109.93	144.16	203.574	268.376	170.563	115.685	257.351	184.347	15.6655	3.95797	336.53	181.129	172.504	263.801	188.778	161.926	27.2	757.941	127.045	41.385	33.7795	775
		flavidulum	TUR: Kastamonu: Center-Kastamonu Kalesi	30_IV_2011	C. Karaman	11/0101b		B	11	619.648	860.674	288.571	252.965	219.069	361.391	480.789	790.372	331.789	754.669	296.956	210.628	285.962	626.22	13.25	115.962	149.287	197.15	262.061	173.147	114.925	259.238	194.549	12.0504	3.47137	338.662	182.269	173.318	262.337	189.917	169.575	28	772.521	132.624	41.385	33.7795	775
		flavidulum	TUR: Kastamonu: Center-Kastamonu Kalesi	30_IV_2011	C. Karaman	11/0101b		C	11	630.688	868.177	302.871	258.846	221.445	360.973	494.557	821.681	337.184	785.273	307.795	212.478	303.83	634.8	10.75	115.208	155.018	211.566	270.2	186.069	116.141	271.066	172.816	12.8036	3.57821	356.075	185.035	183.57	269.985	188.29	169.559	27.8	803.477	135.113	41.385	33.7795	775
		flavidulum	TUR: Karaman: Center-Gülkaya Vill.	20_VI_2011	K. Kiran & V. Aksoy	11/1307b	19.07	A	11	466.626	668.109	222.04	186.675	159.715	286.748	369.458	627.718	260.01	600.152	235.403	172.166	219.428	468.966	8	96.8402	123.065	144.756	211.351	138.183	77.2912	205.486	157.286	11.8998	3.44961	244.699	154.848	100.847	200.639	149.169	135.266	23.8	613.935	109.953	37.0486	33.3844	1232
		flavidulum	TUR: Karaman: Center-Gülkaya Vill.	20_VI_2011	K. Kiran & V. Aksoy	11/1307b		B	11	492.55	711.222	246.753	195.739	161.368	284.76	388.625	638.778	255.317	630.946	250.016	179.176	240.961	508.387	7	97.759	126.258	161.099	220.038	142.738	93.6909	229.648	167.916	12.3517	3.5145	261.343	158.614	112.265	219.318	146.864	132.103	23.6	634.862	112.009	37.0486	33.3844	1232
		flavidulum	TUR: Karaman: Center-Gülkaya Vill.	20_VI_2011	K. Kiran & V. Aksoy	11/1307b		C	11	479.722	692.817	236.041	195.053	155.424	282.903	383.986	631.662	253.566	615.479	237.5	169.007	243.117	482.184	10.5	98.0603	125.927	155.3	216.64	135.753	91.1094	222.204	161.35	10.996	3.31602	243.72	156.58	92.9388	215.401	144.394	132.058	23.1	623.571	111.994	37.0486	33.3844	1232
		flavidulum	TUR: Artvin: Ardanuç-Torbalı Vill.	13_VIII_2012	K. Kiran, C. Karaman & V. Aksoy	12/3228_	16.62	A	11	525.848	771.016	238.341	195.016	180.474	314.12	414.331	688.814	280.554	666.164	262.565	184.829	246.807	538.891	7	102.936	136.643	163.246	211.473	149.051	100.931	227.796	179.76	14.3099	3.78284	275.775	164.547	121.825	224.63	170.133	160.471	24.7	677.489	119.79	41.0814	42.0569	1042
		flavidulum	TUR: Artvin: Ardanuç-Torbalı Vill.	13_VIII_2012	K. Kiran, C. Karaman & V. Aksoy	12/3228_		B	11	518.893	758.143	241.842	195.832	186.534	310.015	422.89	689.442	279.506	657.371	266.924	184.272	250.422	539.513	5	98.7036	131.806	165.665	213.606	146.175	99.2661	223.91	180.476	21.3895	4.62488	285.648	164.547	127.788	226.743	162.887	157.603	29.8	673.406	115.255	41.0814	42.0569	1042
		flavidulum	TUR: Artvin: Ardanuç-Torbalı Vill.	13_VIII_2012	K. Kiran, C. Karaman & V. Aksoy	12/3228_		C	11	587.305	820.058	265.589	224.133	208.083	349.132	464.928	756.154	306.881	748.503	279.97	192.963	289.272	585.162	7.5	111.854	147.98	190.001	235.045	163.426	105.319	237.736	189.745	15.3643	3.91973	315.206	179.492	147.489	243.952	176.171	173.001	23	752.328	129.917	41.0814	42.0569	1042
		flavidulum	TUR: Bayburt: Center-Heybettepe Vill.	19_VI_2013	K. Kiran, C. Karaman & V. Aksoy	13/0741	14.65	A	11	528.309	746.293	304.769	233.304	213.805	316.954	425.453	700.394	278.741	683.517	275.204	198.984	262.622	543.327	8	104.878	136.47	176.581	241.54	149.5	98.8134	271.777	168.699	11.7492	3.4277	287.193	166.572	135.736	228.137	173.147	156.898	19.5	691.956	120.674	40.2192	40.3361	1797
		flavidulum	TUR: Bayburt: Center-Heybettepe Vill.	19_VI_2013	K. Kiran, C. Karaman & V. Aksoy	13/0741		B	11	568.619	811.242	268.732	217.298	173.696	328.655	444.808	747.708	311.17	720.003	273.363	194.541	275.72	570.37	9	108.497	140.24	193.018	235.389	157.71	98.0603	240.085	181.919	13.1048	3.62006	283.943	177.606	120.394	232.929	183.471	166.118	22.8	733.855	124.368	40.2192	40.3361	1797
		flavidulum	TUR: Bayburt: Center-Heybettepe Vill.	19_VI_2013	K. Kiran, C. Karaman & V. Aksoy	13/0741		C	11	558.381	812.258	260.843	214.111	180.811	337.289	451.063	746.747	305.267	721.977	272.779	196.249	273.997	574.906	8.75	107.592	137.902	188.569	234.079	161.927	110.412	238.161	189.022	10.0922	3.17683	297.925	185.92	124.808	240.335	175.792	161.433	22.8	734.362	122.747	40.2192	40.3361	1797
	flav	flavidulum	TUR: Artvin: Yusufeli-Çevreli Vill.	25_VI_2013	K. Kiran, C. Karaman & V. Aksoy	13/1573	17.15	A	11	547.557	746.519	256.061	209.358	171.197	317.051	422.631	694.112	273.56	669.499	254.654	188.094	268.964	541.288	6.25	107.873	142.552	172.597	216.549	150.033	102.214	220.667	181.764	54.5291	7.38438	274.863	164.964	121.937	223.991	161.702	139.49	24.8	681.805	125.213	40.7589	41.4722	914
	flav	flavidulum	TUR: Artvin: Yusufeli-Çevreli Vill.	25_VI_2013	K. Kiran, C. Karaman & V. Aksoy	13/1573		B	11	613.875	844.633	281.423	230.024	223.415	366.345	476.391	771.773	312.984	751.674	297.416	208.148	297.101	606.484	8.75	113.946	152.7	189.857	251.355	169.675	120.953	250.473	196.968	20.4085	4.51758	329.152	185.313	156.421	250.864	178.323	166.673	18.8	761.724	133.323	40.7589	41.4722	914
		flavidulum	TUR: Gümüşhane: Şiran-Kavakpınarı Vill.	21_VIII_2013	K. Kiran, C. Karaman & V. Aksoy	13/3054	16.29	A	11	525.545	751.362	256.069	203.824	192.204	323.756	423.16	701.571	274.931	681.857	268.267	184.974	263.904	545.652	9	108.202	143.141	172.385	221.178	146.62	94.8492	230.863	165.831	9.94159	3.15303	300.047	167.577	142.555	227.481	161.966	160.146	23	691.714	125.672	40.1536	39.2392	1617
		flavidulum	TUR: Gümüşhane: Şiran-Kavakpınarı Vill.	21_VIII_2013	K. Kiran, C. Karaman & V. Aksoy	13/3054		B	11	571.45	821.588	290.191	225.911	227.492	352.709	467.569	750.502	295.102	724.839	285.44	199.678	280.155	583.092	9.75	113.743	148.297	187.776	251.297	164.607	100.366	258.648	196.934	16.2681	4.03337	320.596	186.003	143.586	247.802	172.885	173.189	24.6	737.671	131.02	40.1536	39.2392	1617
		flavidulum	TUR: Gümüşhane: Şiran-Kavakpınarı Vill.	21_VIII_2013	K. Kiran, C. Karaman & V. Aksoy	13/3054		C	11	618.321	872.839	308.922	241.946	230.795	363.651	484.87	784.564	315.882	771.738	304.323	205.407	286.83	612.773	9.5	126.457	159.61	195.626	258.701	166.874	102.785	263.172	195.154	21.6908	4.65733	334.093	191.205	159.388	266.152	185.094	166.334	23	778.151	143.033	40.1536	39.2392	1617
		flavidulum	TUR: Sivas: Akıncılar	26_VIII_2013	K. Kiran, C. Karaman & V. Aksoy	13/3815	16.28	A	11	522.326	734.432	249.527	204.871	181.935	309.032	396.67	701.092	284.34	666.477	259.322	183.97	261.215	535.199	8.25	106.656	135.143	167.7	220.197	155.641	99.0417	234.531	178.512	13.7074	3.70234	275.853	162.042	130.173	217.853	171.714	139.052	26.8	683.784	120.899	40.0706	38.3522	1329
		flavidulum	TUR: Sivas: Akıncılar	26_VIII_2013	K. Kiran, C. Karaman & V. Aksoy	13/3815		B	11	564.592	795.686	279.591	228.98	185.648	324.36	439.278	729.896	294.477	712.137	273.595	191.488	263.088	563.384	10	108.882	148.965	177.606	240.353	162.674	102.894	239.415	194.948	19.8832	4.45906	300.777	175.837	134.295	239.655	173.934	169.653	26.6	721.017	128.923	40.0706	38.3522	1329
		flavidulum	TUR: Sivas: Akıncılar	26_VIII_2013	K. Kiran, C. Karaman & V. Aksoy	13/3815		C	11	606.185	846.485	294.129	241.452	217.46	356.783	463.217	766.573	306.458	753.42	299.467	202.98	283.605	605.69	10	120.707	161.865	183.825	252.784	166.802	108.704	264.449	192.457	10.2429	3.20045	326.019	190.82	147.218	255.114	185.825	179.959	29.8	759.997	141.286	40.0706	38.3522	1329
		flavidulum	TUR: Sivas: Zara-Yeşilköy	27_VIII_2013	K. Kiran, C. Karaman & V. Aksoy	13/3966	12.11	A	11	511.848	736.568	249.673	186.6	164.776	291.354	398.756	676.668	263.561	658.61	254.824	180.812	247.102	532.553	5	105.841	134.692	169.284	205.918	143.27	94.4501	220.123	177.781	19.5819	4.42515	267.383	160.923	114.174	222.639	150.401	134.231	23.8	667.639	120.266	40.1883	37.7847	1807
		flavidulum	TUR: Sivas: Zara-Yeşilköy	27_VIII_2013	K. Kiran, C. Karaman & V. Aksoy	13/3966		B	11	543.62	778.057	259.075	206.962	186.435	313.964	431.018	707.474	277.128	695.458	271.077	183.501	258.481	544.699	8.25	109.284	141.58	176.86	223.99	153.519	99.7648	223.123	186.11	10.0621	3.17208	287.44	176.383	127.443	234.056	169.409	150.432	26.4	701.466	125.432	40.1883	37.7847	1807
		flavidulum	TUR: Sivas: Zara-Yeşilköy	27_VIII_2013	K. Kiran, C. Karaman & V. Aksoy	13/3966		C	11	566.521	799.866	263.716	216.379	197.033	329.737	441.329	734.423	302.855	704.627	275.767	196.87	255.505	555.203	9	110.478	144.748	175.865	228.367	158.986	96.7278	222.978	184.58	11.8998	3.44961	306.881	180.055	137.78	236.988	160.923	153.363	27.8	719.525	127.613	40.1883	37.7847	1807
		flavidulum	TUR: Çorum: Laçin	30_VI_2017	K. Kiran & C. Karaman	17/0587	15.82	A	11	554.642	794.043	264.08	216.019	203.393	339.134	451.982	714.34	285.082	705.991	290.129	192.807	270.231	561.307	10.5	104.163	139.186	184.323	234.55	157.152	95.9942	233.084	177.21	7.83277	2.79871	299.943	173.423	138.42	241.361	172.628	157.195	26.7	710.165	121.674	40.7473	34.8914	1227
		flavidulum	TUR: Çorum: Laçin	30_VI_2017	K. Kiran & C. Karaman	17/0587		B	11	633.668	889.496	305.484	257.746	239.861	374.624	502.14	817.513	326.895	794.987	315.613	218.094	309.712	657.368	14	121.674	158.207	211.194	276.914	174.961	120.129	272.839	183.58	7.90809	2.81213	344.858	194.902	165.627	267.295	191.561	168.65	32.6	806.25	139.941	40.7473	34.8914	1227
		flavidulum	TUR: Çorum: Laçin	30_VI_2017	K. Kiran & C. Karaman	17/0587		C	11	631.854	883.158	303.193	259.111	225.298	364.705	495.014	806.054	324.18	786.065	310.06	213.53	316.828	646.149	12.5	120.995	160.32	203.193	271.639	181.21	119.817	275.284	202.444	11.5985	3.40566	340.005	190.447	166.264	263.794	188.061	169.923	31.8	796.06	140.658	40.7473	34.8914	1227
		flavidulum	TUR: Amasya: Center-Ezinepazar Vill.	06_VII_2017	K. Kiran & C. Karaman	17/1244a	17.29	A	11	511.186	722.152	257.068	200.111	175.386	297.421	390.274	666.012	269.487	641.747	254.711	175.77	255.318	518.379	9.25	97.9735	131.562	158.811	212.623	148.166	100.092	231.344	173.763	14.6111	3.82245	259.889	154.868	120.697	220.498	162.235	131.042	28.1	653.88	114.768	40.552	36.0552	904
		flavidulum	TUR: Amasya: Center-Ezinepazar Vill.	06_VII_2017	K. Kiran & C. Karaman	17/1244a		B	11	618.609	881.472	281.424	237.357	235.184	372.623	485.004	790.308	308.637	777.17	306.112	210.607	300.023	609.055	10	119.108	156.244	203.344	263.675	171.52	109.797	250.087	204.819	11.1466	3.33866	342.339	188.146	167.408	268.667	192.331	183.553	24.8	783.739	137.676	40.552	36.0552	904
		flavidulum	TUR: Amasya: Center-Ezinepazar Vill.	06_VII_2017	K. Kiran & C. Karaman	17/1244a		C	11	597.738	881.081	292.535	237.9	230.878	346.028	484.992	769.34	301.886	776.823	307.964	213.684	304.338	586.423	10.5	120.693	155.339	199.872	248.949	177.132	119.2	252.662	214.283	12.6529	3.5571	324.112	184.807	153.3	254.09	183.71	173.521	25.6	773.081	138.016	40.552	36.0552	904
	flav	flavidulum	TUR: Tokat: Zile-İğdir Vill.	08_VII_2017	K. Kiran, C. Karaman	17/1545	15.51	A	11	538.472	738.137	238.925	191.888	178.01	310.687	410.487	707.967	289.6	668.276	257.012	182.284	257.646	543.847	10.75	108.12	137.902	168.438	221.625	157.816	103.486	217.561	191.965	13.7074	3.70234	281.801	158.501	137.24	218.537	164.207	145.489	27.6	688.121	123.011	40.3107	35.6808	1222
	flav	flavidulum	TUR: Tokat: Zile-İğdir Vill.	08_VII_2017	K. Kiran, C. Karaman	17/1545		B	11	566.405	795	267.78	223.545	191.209	336.483	446.93	741.455	304.964	709.774	274.613	191.981	270.598	582.434	11	112.463	142.954	182.161	239.824	166.034	110.258	243.012	195.407	14.0086	3.74281	311.979	171.604	153.707	238.778	176.534	166.338	25	725.615	127.709	40.3107	35.6808	1222
	flav	flavidulum	TUR: Yozgat: Çekerek-Kurtağılı Vill.	12_VII_2017	K. Kiran, C. Karaman	17/1845	17.96	A	11	524.631	756.81	253.424	204.23	166.773	307.244	402.183	701.408	293.798	652.215	254.954	187.342	258.984	534.665	5.75	103.295	134.102	168.589	214.857	154.468	98.5397	225.022	184.954	16.4187	4.052	271.485	160.537	123.376	214.834	163.675	147.826	28	676.811	118.699	40.046	35.5774	1092
	flav	flavidulum	TUR: Yozgat: Çekerek-Kurtağılı Vill.	12_VII_2017	K. Kiran, C. Karaman	17/1845		B	11	605.427	853.932	274.429	231.322	208.096	353.732	470.211	777.454	319.701	759.315	281.547	209.188	290.402	598.138	8.5	112.946	147.553	198.597	247.342	173.491	117.411	244.505	203.526	20.9376	4.57576	322.015	187.214	149.866	253.438	188.784	168.697	29.2	768.384	130.249	40.046	35.5774	1092
	flav	flavidulum	TUR: Amasya: Göynücak-Alan Vill.	13_VII_2017	K. Kiran, C. Karaman	17/2077	16.1	A	11	658.585	914.416	312.856	261.098	231.032	389.829	511.342	833.868	333.97	814.826	315.825	220.757	312.633	639.299	12.75	120.098	157.666	220.348	260.478	186.41	114.315	264.823	202.774	63.7166	7.98227	349.655	201.449	166.211	266.742	199.357	187.772	25.8	824.347	138.882	40.2807	35.3952	1136
	flav	flavidulum	TUR: Amasya: Göynücak-Alan Vill.	13_VII_2017	K. Kiran, C. Karaman	17/2077		B	11	662.781	960.627	313.42	260.865	250.732	399.888	543.223	827.305	327.91	802.309	318.852	223.649	326.679	588.051	12	125.262	171.134	214.475	262.84	189.576	105.594	283.511	195.01	37.6576	6.13658	353.018	208.528	167.177	277.072	220.113	189.22	25.8	814.807	148.198	40.2807	35.3952	1136
		flavidulum	TUR: Amasya: Göynücak-Alan Vill.	13_VII_2017	K. Kiran & C. Karaman	17/2077		C	11	570.251	824.878	267.275	219.623	191.81	341.484	460.433	753.058	305.595	728.964	284.391	198.039	274.233	571.313	9.5	107.819	141.069	191.51	240.106	164.055	102.945	254.934	209.341	21.3895	4.62488	304.367	178.08	140.525	237.106	178.619	169.307	21.6	741.011	124.444	40.2807	35.3952	1136
		flavidulum	TUR: Amasya: Göynücak-Alan Vill.	13_VII_2017	K. Kiran & C. Karaman	17/2077		D	11	616.826	878.399	278.386	232.64	217.634	361.061	483.671	785.839	316.193	758.387	298.993	205.63	289.39	611.093	9.25	115.811	150.343	198.597	246.346	176.925	109.599	250.25	198.205	63.2647	7.95391	317.373	190.085	143.911	254.73	193.164	169.307	25.2	772.113	133.077	40.2807	35.3952	1136
		flavidulum	TUR: Amasya: Göynücak-Alan Vill.	13_VII_2017	K. Kiran & C. Karaman	17/2077		E	11	646.319	904.239	318.858	259.222	226.3	372.848	507.972	822.451	331.331	784.596	320.743	224.993	309.577	621.739	10.25	126.02	160.748	203.197	266.565	187.885	117.584	268.899	204.277	29.5235	5.43356	338.506	200.551	152.684	261.194	201.013	191.24	23.4	803.523	143.384	40.2807	35.3952	1136
		flavidulum	TUR: Tokat: Almus-Bakımlı Vill.	17_VIII_2017	K. Kiran et al.	17/3217a	15.35	A	11	580.063	812.24	278.726	220.056	189.955	341.456	456.802	758.985	307.527	697.555	278.19	198.996	274.577	569.244	8.5	110.419	150.164	181.475	236.395	167.266	105.935	239.348	157.579	20.3092	4.50658	306.317	179.049	138.809	242.651	170.003	152.378	20.8	728.27	130.292	40.3597	36.7937	1179
		flavidulum	TUR: Tokat: Almus-Bakımlı Vill.	17_VIII_2017	K. Kiran et al.	17/3217a		B	11	574.101	808.754	266.926	217.989	191.23	339.02	446.878	749.607	305.277	703.355	284.72	203.397	282.674	578.717	6	109.59	146.708	185.76	243.085	164.806	102.573	234.468	185.365	17.5364	4.18765	298.83	175.617	140.681	238.939	166.337	142.085	18.7	726.481	128.149	40.3597	36.7937	1179
		flavidulum	TUR: Tokat: Almus-Bakımlı Vill.	17_VIII_2017	K. Kiran et al.	17/3217a		C	11	567.819	800.994	270.454	218.925	188.632	341.717	445.381	731.944	295.208	689.486	276.21	190.745	261.388	566.892	8	106.618	143.252	176.256	239.144	156.443	97.5717	237.177	181.681	18.1359	4.25863	300.936	173.715	138.809	240.655	174.993	156.122	17.6	710.715	124.935	40.3597	36.7937	1179
		flavidulum	TUR: Çanakkale: Bayramiç: Gökçeada	26_VII_2018	C. Karaman	18/7096a	18.94	A	11	500.505	698.173	236.618	197.827	169.684	297.686	397.751	661.586	269.701	643.839	258.714	181.66	240.406	507.014	8.25	96.2527	129.391	163.434	217.019	142.761	91.0557	213.836	174.43	9.03781	3.0063	266.607	159.995	126.783	218.382	154.687	128.299	27.6	652.712	112.822	40.1914	25.7968	553
		flavidulum	TUR: Çanakkale: Bayramiç: Gökçeada	26_VII_2018	C. Karaman	18/7096a		B	11	601.096	862.608	294.672	243.552	264.395	379.025	508.796	802.405	320.163	761.356	305.712	209.771	285.781	589.205	11.5	118.094	159.819	207.418	262.262	170.52	108.596	265.335	195.672	8.88718	2.98114	351.23	194.117	175.084	269.11	190.174	179.406	29.4	781.881	138.956	40.1914	25.7968	553
		flavidulum	TUR: Çanakkale: Bayramiç: Gökçeada	26_VII_2018	C. Karaman	18/7096a		C	11	579.986	811.826	281.417	233.143	240.443	348.803	465.086	755.376	310.547	724.58	286.892	200.438	261.535	576.579	10.25	110.412	150.178	184.748	250.302	165.029	97.0041	244.206	191.85	9.03781	3.0063	329.544	183.046	160.601	252.959	179.558	169.094	26.2	739.978	130.295	40.1914	25.7968	553
		flavidulum	TUR: Sakarya: Pamukova-Ağaççılar Vill.	17_VIII_1998	K. Kiran	K98/0729	17.84	A	11	565.694	792.701	270.161	220.566	202.848	333.419	438.603	736.775	300.94	706.791	273.673	198.446	263.67	561.038	13.5	103.238	141.783	185.768	241.116	158.342	103.935	238.499	202.333	7.90809	2.81213	296.248	175.059	134.637	239.704	171.599	158.073	27	721.783	122.51	40.5422	30.1264	750
		flavidulum	TUR: Sakarya: Pamukova-Ağaççılar Vill.	17_VIII_1998	K. Kiran	K98/0729		B	11	684.788	949.178	316.146	260.48	247.165	400.244	542.836	847.526	341.154	845.422	332.786	227.574	315.457	656.102	15.5	127.755	168.915	218.267	285.854	194.313	120.203	287.571	209.026	7.53151	2.74436	374.026	206.045	183.553	281.228	203.214	194.877	27.8	846.474	148.335	40.5422	30.1264	750
		flavidulum	TUR: Sakarya: Pamukova-Ağaççılar Vill.	17_VIII_1998	K. Kiran	K98/0729		C	11	692.307	959.831	321.766	274.71	264.195	404.887	543.14	855.452	346.36	855.523	339.042	232.396	309.147	664.316	15	129.993	171.983	215.243	282.498	189.192	121.257	285.873	232.813	8.13403	2.85202	374.341	217.212	183.081	284.452	204	184.968	27	855.488	150.988	40.5422	30.1264	750
		flavidulum	TUR: Mersin	1897	M. Holtz	type flavidulum Holtz	26.52	A	11	612.277	878.562	295.102	247.96	196.159	383.211	477.526	751.217	288.841	745.485	297.99	204.308	302.561	609.154	12.5	111.557	156.553	175.422	264.618	176.815	125.208	270.539	189.39	10.5441	3.24717	318.834	183.876	148.676	252.456	180.302	157.442	23.8	748.351	134.055	36.8126	34.6417	10
		flavidulum	TUR: Mersin	1897	M. Holtz	type flavidulum Holtz		B	11	571.149	827.654	278.05	216.975	183.458	340.15	457.262	736.756	291.909	698.801	266.854	189.563	275.245	575.929	10.5	107.55	148.973	173.526	241.671	158.262	106.011	248.69	192.807	15.063	3.88111	300.102	161.061	148.761	245.445	171.442	149.894	16.3	717.778	128.262	36.8126	34.6417	10
		flavidulum	TUR: Anatolia	1886-1900	M. Korb	type flavidulum Korb		A	11	619.871	891.062	292.042	241.109	214.6	364.483	489.072	790.498	316.982	779.828	298.117	209.833	291.606	624.659	10	117.155	160.323	197.8	256.755	179.874	119.017	272.966	190.242	11.1466	3.33866	334.464	187.439	165.649	258.991	185.78	167.745	31.8	785.163	138.739	39	36
		flavidulum	TUR: Anatolia	1886-1900	M. Korb	type flavidulum Korb		B	11	595.596	845.176	283.336	239.936	212.773	345.635	459.266	759.858	301.251	730.764	285.027	198.993	284.571	594.662	8	109.573	152.489	197.232	255.764	166.015	111.088	253.219	181.692	9.03781	3.0063	331.313	182.087	155.992	250.046	165.091	160.421	29.6	745.311	131.031	39	36
		flavidulum	TUR: Anatolia	1886-1900	M. Korb	type flavidulum Korb		C	11	640.647	872.562	306.968	253.519	235.71	384.522	491.212	827.785	326.64	823.304	315.737	204.046	290.69	632.304	11.5	118.816	168.662	200.638	259.647	186.827	108.454	268.256	182.089	10.5441	3.24717	345.056	189.052	171.64	272.399	190.046	174.209	27.2	825.544	143.739	39	36
		flavidulum	TUR: Anatolia	1886-1900	M. Korb	type flavidulum Korb		D	11	590.414	824.194	281.943	230.874	207.042	333.12	466.297	759.995	295.387	738.965	289.389	200.795	281.942	590.801	7.5	107.701	158.764	192.807	238.634	170.965	118.998	250.736	184.605	9.94159	3.15303	306.07	168.5	144.981	245.501	168.5	150.136	25.6	749.48	133.232	39	36
		flavidulum	TUR: Anatolia	1886-1900	M. Korb	type flavidulum Korb		E	11	577.606	818.172	273.485	233.74	188.534	337.409	452.915	750.89	294.794	739.876	290.454	193.636	283.066	586.841	9.5	108.372	157.597	198.233	237.42	164.275	105.163	253.242	188.248	10.2429	3.20045	306.764	174.062	145.401	246.46	173.046	156.823	27	745.383	132.985	39	36
		flavidulum	TUR: Anatolia	1886-1900	M. Korb	type flavidulum Korb		F	11	589.447	841.156	289.018	242.054	213.027	356.655	465.472	762.988	296.069	746.599	286.216	194.344	275.045	600.587	7.5	111.466	154.245	195.819	247.961	173.391	114.009	256.373	191.945	12.0504	3.47137	319.433	177.469	153.678	255.727	177.832	161.83	32	754.794	132.856	39	36
		flavidulum	TUR: Anatolia	1886-1900	M. Korb	type flavidulum Korb		G	11	587.36	826.01	276.304	244.283	212.868	379.254	459.526	762.763	293.973	749.123	287.479	196.862	282.584	601.35	8	111.466	157.377	193.724	241.557	161.442	115.229	246.875	176.659	6.02521	2.45463	316.073	178.837	149.501	248.615	179.666	165.578	29.2	755.943	134.422	39	36
		flavidulum	TUR: Anatolia	1886-1900	M. Korb	type flavidulum Korb		H	11	542.227	766.215	258.536	208.49	150.931	368.76	463.311	716.639	289.345	723.62	269.233	184.454	255.82	569.747	6	103.125	141.948	182.591	222.125	148.083	101.117	225.423	152.121	11.1466	3.33866	285.294	165.655	131.527	234.294	161.82	142.647	26.6	720.129	122.536	39	36
		flavidulum	TUR: Anatolia	1886-1900	M. Korb	type flavidulum Korb		I	11	570.263	831.804	284.624	234.727	205.314	352.934	464.723	777.598	313.838	766.51	284.28	198.914	276.316	602.058	4	108.755	156.053	197.576	238.713	165.058	113.862	254.292	169.94	9.03781	3.0063	318.86	182.807	147.162	245.269	168.745	154.029	28	772.054	132.404	39	36
		flavidulum	TUR: Anatolia	1886-1900	M. Korb	type flavidulum Korb		J	11	540.935	756.595	241.906	209.407	166.285	299.119	407.401	709.716	290.39	682.714	271.579	194.784	255.329	553.811	4	97.8491	140.658	179.492	214.109	159.772	93.2107	215.577	156.84	6.92899	2.6323	269.929	157.409	120.956	225.945	153.04	192.204	30.4	696.215	119.254	39	36
