# Supplementary material for: ﻿Delineation of species of the Tetramoriumcaespitum complex (Hymenoptera, Formicidae) in Anatolia with a diagnosis of related species-complexes
Source: Zookeys. 2025 Apr 22;1234:309–39. doi: 10.3897/zookeys.1234.142963 (PMC12041867; doi:10.3897/zookeys.1234.142963)
Supplement: Supplementary material 3 — Microsatellite Q-values of Tetramoriumcaespitum complex workers [file zookeys-1234-309_article-142963__-s003.xlsx]

## Sheet: genotype_Q-values
final species hypothesis	ID	Q1	Q2	Q3	Q4	Q5	Q6	Q7	Q8	Genetic_cluster	confidence
immigrans	00--0061	0.9824	0.0033	0.003	0.002	0.002	0.0026	0.002	0.0028	Q1	0.9824
caucasicum	00--0130	0.0182	0.004	0.0037	0.003	0.9594	0.003	0.005	0.0036	Q5	0.9594
caucasicum	01--0702	0.021	0.4922	0.1261	0.0298	0.2623	0.0333	0.0229	0.0125	Q2	0.4922
caucasicum	01--0726	0.9445	0.0118	0.0126	0.003	0.0144	0.0058	0.004	0.004	Q1	0.9445
hungaricum	01--0758a	0.002	0.0024	0.0029	0.002	0.002	0.002	0.002	0.9848	Q8	0.9848
flavidulum	02--0732	0.0035	0.0058	0.0109	0.9625	0.004	0.0054	0.005	0.003	Q4	0.9625
caucasicum	02--0781a	0.005	0.028	0.2806	0.4647	0.1898	0.0096	0.0106	0.0115	Q4	0.4647
caucasicum	02--0782a	0.0075	0.0116	0.941	0.0154	0.0114	0.007	0.0041	0.002	Q3	0.941
flavidulum	02--0819	0.002	0.003	0.0037	0.9803	0.003	0.002	0.002	0.004	Q4	0.9803
impurum	02--0856a	0.003	0.0094	0.006	0.007	0.0037	0.9649	0.004	0.002	Q6	0.9649
immigrans	03--0099a	0.9814	0.002	0.002	0.002	0.002	0.002	0.0026	0.006	Q1	0.9814
hungaricum	04--0175	0.0079	0.79	0.0104	0.004	0.004	0.0394	0.002	0.1424	Q2	0.79
hungaricum	04--0190	0.0276	0.0104	0.01	0.0144	0.005	0.0091	0.1524	0.7711	Q8	0.7711
immigrans	04--0505a	0.9502	0.0082	0.0089	0.003	0.0029	0.0129	0.0061	0.0079	Q1	0.9502
immigrans	04--0518	0.8932	0.0061	0.005	0.004	0.0728	0.0111	0.0035	0.0043	Q1	0.8932
immigrans	04--0523a	0.9481	0.006	0.0073	0.003	0.003	0.0096	0.0178	0.0053	Q1	0.9481
immigrans	04--0534	0.9745	0.003	0.003	0.003	0.003	0.0031	0.004	0.0064	Q1	0.9745
caespitum	04--0686	0.0099	0.9578	0.0057	0.0037	0.004	0.0042	0.0077	0.0069	Q2	0.9578
immigrans	05--0011	0.9648	0.0065	0.004	0.003	0.006	0.007	0.0057	0.003	Q1	0.9648
immigrans	07--1115	0.9521	0.0095	0.0083	0.004	0.014	0.006	0.003	0.0031	Q1	0.9521
flavidulum	07--2014a	0.006	0.0083	0.008	0.9567	0.008	0.0079	0.003	0.0021	Q4	0.9567
flavidulum	07--2341a	0.0051	0.0051	0.8732	0.0454	0.0053	0.004	0.054	0.0079	Q3	0.8732
immigrans	08--0063a	0.9053	0.0126	0.0064	0.002	0.0589	0.004	0.0088	0.002	Q1	0.9053
immigrans	08--0074b	0.9707	0.0086	0.0041	0.003	0.0065	0.003	0.002	0.002	Q1	0.9707
immigrans	08--0159b	0.7901	0.0196	0.1179	0.0079	0.0385	0.0192	0.002	0.0047	Q1	0.7901
impurum	08--2050d	0.003	0.016	0.0056	0.0837	0.0356	0.7662	0.0869	0.003	Q6	0.7662
impurum	08--2204a	0.002	0.0026	0.003	0.003	0.003	0.9751	0.002	0.0092	Q6	0.9751
immigrans	09--0026	0.9759	0.004	0.006	0.004	0.002	0.002	0.0031	0.003	Q1	0.9759
immigrans	09--0043	0.906	0.0071	0.015	0.004	0.023	0.007	0.0349	0.003	Q1	0.906
immigrans	09--0079	0.8084	0.0586	0.0502	0.004	0.0137	0.0387	0.0095	0.0169	Q1	0.8084
immigrans	09--0085	0.9784	0.003	0.003	0.002	0.002	0.0076	0.002	0.002	Q1	0.9784
impurum	09--0688	0.0061	0.0169	0.0099	0.0621	0.004	0.8919	0.0071	0.002	Q6	0.8919
impurum	09--0710	0.009	0.0107	0.0129	0.0044	0.0049	0.9454	0.0059	0.0069	Q6	0.9454
hungaricum	09--0903b	0.0287	0.0134	0.5371	0.0311	0.005	0.3733	0.0057	0.0056	Q3	0.5371
immigrans	09--1011	0.9811	0.0031	0.005	0.0028	0.002	0.002	0.002	0.002	Q1	0.9811
immigrans	10--0033	0.9661	0.0084	0.005	0.003	0.0094	0.002	0.004	0.0021	Q1	0.9661
impurum	10--0553b	0.003	0.0082	0.005	0.03	0.003	0.9299	0.0169	0.004	Q6	0.9299
impurum	10--0697b	0.051	0.0339	0.0896	0.01	0.0246	0.7626	0.0243	0.004	Q6	0.7626
hungaricum	10--0860c	0.0037	0.0062	0.0042	0.003	0.0897	0.0071	0.0061	0.8798	Q8	0.8798
caespitum	10--1007	0.004	0.8333	0.0362	0.0535	0.0125	0.0367	0.0197	0.004	Q2	0.8333
indocile	10--1118	0.0043	0.8797	0.0872	0.0031	0.0159	0.0036	0.0043	0.002	Q2	0.8797
hungaricum	10--1124	0.0086	0.6849	0.112	0.0065	0.0843	0.005	0.039	0.0597	Q2	0.6849
caespitum	10--1152	0.0035	0.9689	0.0094	0.0062	0.003	0.003	0.004	0.002	Q2	0.9689
caespitum	10--1153	0.0074	0.6754	0.007	0.0133	0.004	0.2674	0.0109	0.0148	Q2	0.6754
caespitum	10--1156	0.0049	0.9061	0.0066	0.006	0.0422	0.0091	0.0184	0.0067	Q2	0.9061
flavidulum	10--1318a	0.0085	0.0076	0.0114	0.9615	0.003	0.004	0.002	0.002	Q4	0.9615
immigrans	10--1377	0.9644	0.0125	0.0069	0.003	0.0056	0.0026	0.003	0.002	Q1	0.9644
indocile	10--1480	0.0047	0.7398	0.0673	0.006	0.0721	0.0152	0.0863	0.0085	Q2	0.7398
caucasicum	10--1741	0.009	0.0491	0.7463	0.0091	0.007	0.0782	0.004	0.0972	Q3	0.7463
caucasicum	10--2064	0.003	0.0101	0.9589	0.0033	0.0098	0.0021	0.0099	0.003	Q3	0.9589
impurum	10--2240a	0.004	0.0076	0.004	0.0031	0.0063	0.002	0.9674	0.0056	Q7	0.9674
impurum	10--2257a	0.003	0.0064	0.003	0.0105	0.0043	0.0145	0.9543	0.004	Q7	0.9543
flavidulum	11--0101b	0.004	0.2209	0.0375	0.7053	0.0088	0.0088	0.0093	0.0055	Q4	0.7053
immigrans	11--1058	0.0129	0.4494	0.0598	0.009	0.1864	0.0321	0.2474	0.003	Q2	0.4494
flavidulum	11--1307b	0.0291	0.0333	0.0254	0.6839	0.078	0.011	0.0123	0.127	Q4	0.6839
immigrans	11--1349	0.9391	0.0044	0.004	0.006	0.002	0.003	0.005	0.0366	Q1	0.9391
hungaricum	11--1494a	0.003	0.004	0.0037	0.0025	0.003	0.003	0.002	0.9788	Q8	0.9788
immigrans	11--1523	0.585	0.3896	0.0059	0.002	0.0041	0.003	0.0041	0.0063	Q1	0.585
caespitum	11--1591	0.0269	0.9404	0.006	0.0049	0.009	0.0059	0.004	0.003	Q2	0.9404
caespitum	11--1692	0.0072	0.918	0.0465	0.01	0.0052	0.0059	0.0041	0.003	Q2	0.918
immigrans	11--1760a	0.8735	0.0231	0.0194	0.0037	0.004	0.004	0.003	0.0693	Q1	0.8735
immigrans	12--0009b	0.8442	0.1119	0.0204	0.0049	0.0056	0.006	0.004	0.003	Q1	0.8442
impurum	12/0523a	0.0046	0.01	0.0061	0.0166	0.01	0.0282	0.9194	0.005	Q7	0.9194
impurum	12/0552a	0.0055	0.0124	0.0109	0.004	0.0069	0.0294	0.9065	0.0245	Q7	0.9065
impurum	12/0579a	0.0044	0.003	0.004	0.0021	0.6725	0.3056	0.006	0.0024	Q5	0.6725
immigrans	12/0588	0.9749	0.0039	0.004	0.004	0.0031	0.0031	0.002	0.005	Q1	0.9749
caucasicum	12/0645	0.0036	0.0092	0.004	0.0047	0.9601	0.003	0.002	0.0132	Q5	0.9601
caucasicum	12/0650	0.002	0.0093	0.0044	0.0036	0.9589	0.0051	0.0059	0.0109	Q5	0.9589
caucasicum	12/0806	0.005	0.0145	0.0112	0.0236	0.8903	0.0122	0.0371	0.006	Q5	0.8903
impurum	12/0845	0.002	0.0054	0.004	0.002	0.0119	0.002	0.9708	0.002	Q7	0.9708
caucasicum	12/0858	0.0084	0.0065	0.0121	0.006	0.9481	0.0118	0.0034	0.0038	Q5	0.9481
caucasicum	12/1010	0.0032	0.0106	0.0227	0.0112	0.9353	0.006	0.0079	0.003	Q5	0.9353
caucasicum	12/1016	0.0055	0.0081	0.005	0.0055	0.9242	0.0299	0.0168	0.005	Q5	0.9242
impurum	12/1225a	0.002	0.0098	0.0041	0.004	0.005	0.0073	0.9636	0.0043	Q7	0.9636
caucasicum	12/1527	0.0077	0.7367	0.2133	0.0157	0.0096	0.0069	0.005	0.005	Q2	0.7367
caucasicum	12/1529	0.0079	0.1297	0.4716	0.157	0.1921	0.0059	0.0161	0.0196	Q3	0.4716
immigrans	12/1615a	0.9629	0.0117	0.0084	0.003	0.004	0.003	0.003	0.004	Q1	0.9629
immigrans	12/1726	0.9284	0.0055	0.0226	0.003	0.0087	0.003	0.0155	0.0133	Q1	0.9284
immigrans	12--2363	0.9569	0.0082	0.008	0.003	0.0084	0.006	0.003	0.0065	Q1	0.9569
immigrans	12--2374	0.9407	0.018	0.0072	0.0082	0.0065	0.0049	0.003	0.0115	Q1	0.9407
immigrans	12--2443a	0.4988	0.2243	0.1881	0.0155	0.014	0.004	0.0349	0.0204	Q1	0.4988
immigrans	12--2515	0.8615	0.0102	0.0667	0.0052	0.0059	0.0179	0.0253	0.0072	Q1	0.8615
immigrans	12--2564a	0.7893	0.0838	0.0792	0.005	0.0071	0.0276	0.003	0.005	Q1	0.7893
caucasicum	12--2683	0.005	0.0078	0.0049	0.002	0.9542	0.002	0.0179	0.0063	Q5	0.9542
caucasicum	12--3023a	0.0041	0.0099	0.0132	0.0029	0.9499	0.004	0.012	0.004	Q5	0.9499
caucasicum	12--3141a	0.0055	0.003	0.9629	0.0072	0.0035	0.0107	0.003	0.0041	Q3	0.9629
caucasicum	12--3169	0.0176	0.3888	0.031	0.0041	0.3407	0.0621	0.1439	0.0118	Q2	0.3888
caucasicum	12/3216a	0.0246	0.0386	0.8341	0.0405	0.0093	0.0446	0.0045	0.0038	Q3	0.8341
flavidulum	12--3228	0.0177	0.4783	0.0119	0.4393	0.0152	0.004	0.0306	0.003	Q2	0.4783
caucasicum	12/859a	0.0035	0.0484	0.7171	0.0209	0.1591	0.0416	0.0054	0.004	Q3	0.7171
caespitum	13/0501	0.003	0.9647	0.0084	0.003	0.003	0.0059	0.005	0.007	Q2	0.9647
indocile	13/0577	0.0345	0.4178	0.0511	0.0056	0.143	0.0115	0.3344	0.002	Q2	0.4178
caespitum	13/0595	0.003	0.8517	0.003	0.1225	0.0031	0.003	0.0106	0.003	Q2	0.8517
flavidulum	13/0741	0.0249	0.1357	0.0327	0.7645	0.0092	0.026	0.003	0.004	Q4	0.7645
impurum	13/1196	0.0112	0.0104	0.005	0.002	0.0314	0.004	0.6491	0.2869	Q7	0.6491
caucasicum	13/1212	0.0139	0.4502	0.5041	0.0054	0.0076	0.0059	0.0061	0.0069	Q3	0.5041
caucasicum	13/1217	0.0152	0.0364	0.1884	0.5549	0.0155	0.0102	0.1735	0.0059	Q4	0.5549
flavidulum	13/1573	0.003	0.0444	0.0465	0.8861	0.0023	0.0096	0.0041	0.004	Q4	0.8861
indocile	13/1843	0.0041	0.9422	0.0161	0.0079	0.0045	0.0071	0.0084	0.0096	Q2	0.9422
indocile	13/1999	0.0247	0.9132	0.0256	0.004	0.0049	0.0062	0.0072	0.0141	Q2	0.9132
caucasicum	13/2031	0.012	0.1664	0.7776	0.0076	0.015	0.005	0.004	0.0124	Q3	0.7776
impurum	13/2521	0.003	0.0459	0.014	0.0043	0.0183	0.0084	0.8367	0.0695	Q7	0.8367
caucasicum	13/2534	0.004	0.7312	0.1891	0.039	0.009	0.014	0.008	0.0057	Q2	0.7312
impurum	13/2700	0.006	0.005	0.0129	0.006	0.008	0.4537	0.4995	0.0089	Q7	0.4995
caucasicum	13/2778	0.007	0.0114	0.0071	0.0054	0.9526	0.0085	0.005	0.003	Q5	0.9526
indocile	13/2846	0.1324	0.0192	0.7902	0.0181	0.0046	0.006	0.0275	0.002	Q3	0.7902
indocile	13/2871	0.0064	0.7974	0.0665	0.0206	0.003	0.012	0.0902	0.0039	Q2	0.7974
flavidulum	13/3054	0.004	0.0161	0.003	0.9631	0.004	0.0048	0.003	0.002	Q4	0.9631
impurum	13/3585	0.0037	0.0217	0.0104	0.0737	0.0104	0.0112	0.8534	0.0154	Q7	0.8534
caucasicum	13/3721	0.003	0.0535	0.8552	0.005	0.0112	0.0434	0.022	0.0067	Q3	0.8552
caucasicum	13/3751	0.0075	0.286	0.6697	0.0134	0.0084	0.009	0.003	0.003	Q3	0.6697
flavidulum	13/3815	0.0066	0.014	0.007	0.9503	0.0104	0.0054	0.0043	0.002	Q4	0.9503
impurum	13/3951	0.0051	0.0069	0.0051	0.004	0.003	0.103	0.869	0.0039	Q7	0.869
flavidulum	13/3966	0.003	0.004	0.0071	0.9735	0.003	0.003	0.0044	0.002	Q4	0.9735
caucasicum	13--4003	0.006	0.0097	0.5827	0.0199	0.0356	0.0319	0.0264	0.2879	Q3	0.5827
immigrans	15/0048d	0.9755	0.005	0.005	0.0041	0.002	0.003	0.002	0.0034	Q1	0.9755
caucasicum	15/0069	0.003	0.0328	0.0043	0.0125	0.9277	0.0108	0.006	0.003	Q5	0.9277
immigrans	15/0143	0.9628	0.0061	0.007	0.0033	0.004	0.002	0.003	0.0118	Q1	0.9628
flavidulum	17/0587	0.005	0.0082	0.008	0.9425	0.0042	0.0041	0.0059	0.022	Q4	0.9425
indocile	17/0593b	0.004	0.7464	0.0767	0.006	0.0913	0.0091	0.0521	0.0144	Q2	0.7464
caespitum	17/0609	0.0036	0.7337	0.1976	0.003	0.0212	0.0052	0.0049	0.0307	Q2	0.7337
immigrans	17/0883	0.9642	0.0105	0.0074	0.002	0.004	0.003	0.007	0.002	Q1	0.9642
hungaricum	17/1020	0.004	0.0073	0.0139	0.002	0.0048	0.0341	0.0169	0.9171	Q8	0.9171
flavidulum	17/1244a	0.003	0.0053	0.003	0.9695	0.002	0.0053	0.01	0.002	Q4	0.9695
flavidulum	17/1545	0.0055	0.0117	0.0086	0.9232	0.009	0.015	0.025	0.002	Q4	0.9232
flavidulum	17/1845	0.003	0.0029	0.002	0.9795	0.0056	0.003	0.002	0.002	Q4	0.9795
flavidulum	17/2077	0.004	0.0031	0.0041	0.9748	0.003	0.0047	0.004	0.0022	Q4	0.9748
caucasicum	17/2535	0.003	0.0085	0.9675	0.002	0.006	0.0029	0.0071	0.003	Q3	0.9675
immigrans	18/0116	0.9036	0.0115	0.0509	0.0029	0.0113	0.0061	0.0105	0.0033	Q1	0.9036
hungaricum	18/1124	0.003	0.0042	0.004	0.0024	0.004	0.0066	0.0051	0.9706	Q8	0.9706
immigrans	18/5021	0.9275	0.0129	0.0121	0.0345	0.005	0.003	0.002	0.003	Q1	0.9275
caucasicum	18/7308	0.0985	0.0176	0.0117	0.0162	0.8105	0.0252	0.0159	0.0042	Q5	0.8105
caucasicum	18/7309a	0.005	0.006	0.0076	0.004	0.9317	0.008	0.004	0.0337	Q5	0.9317
impurum	mc_tc_59	0.003	0.0129	0.0094	0.003	0.0178	0.9245	0.0075	0.022	Q6	0.9245
impurum	mc_tc_63	0.003	0.0179	0.004	0.0164	0.0066	0.7502	0.008	0.1939	Q6	0.7502
impurum	EPINAL_84	0.015	0.005	0.0171	0.1154	0.1176	0.6695	0.018	0.0424	Q6	0.6695
impurum	BDinant12	0.0095	0.0189	0.4389	0.003	0.0095	0.4819	0.0115	0.0269	Q6	0.4819
immigrans	CORBEIL_5	0.9716	0.0051	0.0038	0.005	0.004	0.003	0.003	0.0045	Q1	0.9716
immigrans	Montpellier	0.9786	0.003	0.0032	0.002	0.003	0.003	0.0029	0.0042	Q1	0.9786
immigrans	ORLEANS_36	0.9693	0.004	0.0112	0.003	0.003	0.003	0.0025	0.004	Q1	0.9693
immigrans	lyo_78	0.9704	0.003	0.006	0.0048	0.0049	0.0051	0.0038	0.0021	Q1	0.9704
caespitum	AUXERRE_2	0.005	0.254	0.6663	0.0057	0.0329	0.0289	0.0042	0.003	Q3	0.6663
caespitum	MANTES_28	0.0069	0.9146	0.0288	0.0186	0.0139	0.006	0.0063	0.005	Q2	0.9146
caespitum	MELUN_4	0.0063	0.2111	0.0371	0.0256	0.6948	0.0131	0.0079	0.0041	Q5	0.6948
caespitum	lan_32	0.0023	0.4771	0.0274	0.2526	0.1884	0.0129	0.0254	0.014	Q2	0.4771

## Sheet: barplot
final species hypothesis	ID	Q1	Q2	Q3	Q4	Q5	Q6	Q7	Q8	Genetic_cluster	max confidence
caespitum	04--0686	0.0099	0.9578	0.0057	0.0037	0.004	0.0042	0.0077	0.0069	Q2	0.9578
caespitum	10--1007	0.004	0.8333	0.0362	0.0535	0.0125	0.0367	0.0197	0.004	Q2	0.8333
caespitum	10--1152	0.0035	0.9689	0.0094	0.0062	0.003	0.003	0.004	0.002	Q2	0.9689
caespitum	10--1153	0.0074	0.6754	0.007	0.0133	0.004	0.2674	0.0109	0.0148	Q2	0.6754
caespitum	10--1156	0.0049	0.9061	0.0066	0.006	0.0422	0.0091	0.0184	0.0067	Q2	0.9061
caespitum	11--1591	0.0269	0.9404	0.006	0.0049	0.009	0.0059	0.004	0.003	Q2	0.9404
caespitum	11--1692	0.0072	0.918	0.0465	0.01	0.0052	0.0059	0.0041	0.003	Q2	0.918
caespitum	13/0501	0.003	0.9647	0.0084	0.003	0.003	0.0059	0.005	0.007	Q2	0.9647
caespitum	13/0595	0.003	0.8517	0.003	0.1225	0.0031	0.003	0.0106	0.003	Q2	0.8517
caespitum	17/0609	0.0036	0.7337	0.1976	0.003	0.0212	0.0052	0.0049	0.0307	Q2	0.7337
caespitum	AUXERRE_2	0.005	0.254	0.6663	0.0057	0.0329	0.0289	0.0042	0.003	Q3	0.6663
caespitum	MANTES_28	0.0069	0.9146	0.0288	0.0186	0.0139	0.006	0.0063	0.005	Q2	0.9146
caespitum	MELUN_4	0.0063	0.2111	0.0371	0.0256	0.6948	0.0131	0.0079	0.0041	Q5	0.6948
caespitum	lan_32	0.0023	0.4771	0.0274	0.2526	0.1884	0.0129	0.0254	0.014	Q2	0.4771
hungaricum	01--0758a	0.002	0.0024	0.0029	0.002	0.002	0.002	0.002	0.9848	Q8	0.9848
hungaricum	04--0175	0.0079	0.79	0.0104	0.004	0.004	0.0394	0.002	0.1424	Q2	0.79
hungaricum	04--0190	0.0276	0.0104	0.01	0.0144	0.005	0.0091	0.1524	0.7711	Q8	0.7711
hungaricum	09--0903b	0.0287	0.0134	0.5371	0.0311	0.005	0.3733	0.0057	0.0056	Q3	0.5371
hungaricum	10--0860c	0.0037	0.0062	0.0042	0.003	0.0897	0.0071	0.0061	0.8798	Q8	0.8798
hungaricum	10--1124	0.0086	0.6849	0.112	0.0065	0.0843	0.005	0.039	0.0597	Q2	0.6849
hungaricum	11--1494a	0.003	0.004	0.0037	0.0025	0.003	0.003	0.002	0.9788	Q8	0.9788
hungaricum	17/1020	0.004	0.0073	0.0139	0.002	0.0048	0.0341	0.0169	0.9171	Q8	0.9171
hungaricum	18/1124	0.003	0.0042	0.004	0.0024	0.004	0.0066	0.0051	0.9706	Q8	0.9706
indocile	10--1118	0.0043	0.8797	0.0872	0.0031	0.0159	0.0036	0.0043	0.002	Q2	0.8797
indocile	10--1480	0.0047	0.7398	0.0673	0.006	0.0721	0.0152	0.0863	0.0085	Q2	0.7398
indocile	13/0577	0.0345	0.4178	0.0511	0.0056	0.143	0.0115	0.3344	0.002	Q2	0.4178
indocile	13/1843	0.0041	0.9422	0.0161	0.0079	0.0045	0.0071	0.0084	0.0096	Q2	0.9422
indocile	13/1999	0.0247	0.9132	0.0256	0.004	0.0049	0.0062	0.0072	0.0141	Q2	0.9132
indocile	13/2846	0.1324	0.0192	0.7902	0.0181	0.0046	0.006	0.0275	0.002	Q3	0.7902
indocile	13/2871	0.0064	0.7974	0.0665	0.0206	0.003	0.012	0.0902	0.0039	Q2	0.7974
indocile	17/0593b	0.004	0.7464	0.0767	0.006	0.0913	0.0091	0.0521	0.0144	Q2	0.7464
caucasicum	00--0130	0.0182	0.004	0.0037	0.003	0.9594	0.003	0.005	0.0036	Q5	0.9594
caucasicum	01--0702	0.021	0.4922	0.1261	0.0298	0.2623	0.0333	0.0229	0.0125	Q2	0.4922
caucasicum	01--0726	0.9445	0.0118	0.0126	0.003	0.0144	0.0058	0.004	0.004	Q1	0.9445
caucasicum	02--0781a	0.005	0.028	0.2806	0.4647	0.1898	0.0096	0.0106	0.0115	Q4	0.4647
caucasicum	12/0645	0.0036	0.0092	0.004	0.0047	0.9601	0.003	0.002	0.0132	Q5	0.9601
caucasicum	12/0650	0.002	0.0093	0.0044	0.0036	0.9589	0.0051	0.0059	0.0109	Q5	0.9589
caucasicum	12/0806	0.005	0.0145	0.0112	0.0236	0.8903	0.0122	0.0371	0.006	Q5	0.8903
caucasicum	12/0858	0.0084	0.0065	0.0121	0.006	0.9481	0.0118	0.0034	0.0038	Q5	0.9481
caucasicum	12/1010	0.0032	0.0106	0.0227	0.0112	0.9353	0.006	0.0079	0.003	Q5	0.9353
caucasicum	12/1016	0.0055	0.0081	0.005	0.0055	0.9242	0.0299	0.0168	0.005	Q5	0.9242
caucasicum	12--2683	0.005	0.0078	0.0049	0.002	0.9542	0.002	0.0179	0.0063	Q5	0.9542
caucasicum	12--3023a	0.0041	0.0099	0.0132	0.0029	0.9499	0.004	0.012	0.004	Q5	0.9499
caucasicum	12--3169	0.0176	0.3888	0.031	0.0041	0.3407	0.0621	0.1439	0.0118	Q2	0.3888
caucasicum	13/2778	0.007	0.0114	0.0071	0.0054	0.9526	0.0085	0.005	0.003	Q5	0.9526
caucasicum	15/0069	0.003	0.0328	0.0043	0.0125	0.9277	0.0108	0.006	0.003	Q5	0.9277
caucasicum	18/7308	0.0985	0.0176	0.0117	0.0162	0.8105	0.0252	0.0159	0.0042	Q5	0.8105
caucasicum	18/7309a	0.005	0.006	0.0076	0.004	0.9317	0.008	0.004	0.0337	Q5	0.9317
caucasicum	02--0782a	0.0075	0.0116	0.941	0.0154	0.0114	0.007	0.0041	0.002	Q3	0.941
caucasicum	13/3721	0.003	0.0535	0.8552	0.005	0.0112	0.0434	0.022	0.0067	Q3	0.8552
caucasicum	10--1741	0.009	0.0491	0.7463	0.0091	0.007	0.0782	0.004	0.0972	Q3	0.7463
caucasicum	10--2064	0.003	0.0101	0.9589	0.0033	0.0098	0.0021	0.0099	0.003	Q3	0.9589
caucasicum	17/2535	0.003	0.0085	0.9675	0.002	0.006	0.0029	0.0071	0.003	Q3	0.9675
caucasicum	13/1217	0.0152	0.0364	0.1884	0.5549	0.0155	0.0102	0.1735	0.0059	Q4	0.5549
caucasicum	12/1527	0.0077	0.7367	0.2133	0.0157	0.0096	0.0069	0.005	0.005	Q2	0.7367
caucasicum	12/1529	0.0079	0.1297	0.4716	0.157	0.1921	0.0059	0.0161	0.0196	Q3	0.4716
caucasicum	12--3141a	0.0055	0.003	0.9629	0.0072	0.0035	0.0107	0.003	0.0041	Q3	0.9629
caucasicum	13/2534	0.004	0.7312	0.1891	0.039	0.009	0.014	0.008	0.0057	Q2	0.7312
caucasicum	13/1212	0.0139	0.4502	0.5041	0.0054	0.0076	0.0059	0.0061	0.0069	Q3	0.5041
caucasicum	13/2031	0.012	0.1664	0.7776	0.0076	0.015	0.005	0.004	0.0124	Q3	0.7776
caucasicum	13/3751	0.0075	0.286	0.6697	0.0134	0.0084	0.009	0.003	0.003	Q3	0.6697
caucasicum	13--4003	0.006	0.0097	0.5827	0.0199	0.0356	0.0319	0.0264	0.2879	Q3	0.5827
caucasicum	12/859a	0.0035	0.0484	0.7171	0.0209	0.1591	0.0416	0.0054	0.004	Q3	0.7171
caucasicum	12/3216a	0.0246	0.0386	0.8341	0.0405	0.0093	0.0446	0.0045	0.0038	Q3	0.8341
impurum	10--2240a	0.004	0.0076	0.004	0.0031	0.0063	0.002	0.9674	0.0056	Q7	0.9674
impurum	10--2257a	0.003	0.0064	0.003	0.0105	0.0043	0.0145	0.9543	0.004	Q7	0.9543
impurum	12/0523a	0.0046	0.01	0.0061	0.0166	0.01	0.0282	0.9194	0.005	Q7	0.9194
impurum	12/0552a	0.0055	0.0124	0.0109	0.004	0.0069	0.0294	0.9065	0.0245	Q7	0.9065
impurum	12/0845	0.002	0.0054	0.004	0.002	0.0119	0.002	0.9708	0.002	Q7	0.9708
impurum	12/1225a	0.002	0.0098	0.0041	0.004	0.005	0.0073	0.9636	0.0043	Q7	0.9636
impurum	13/1196	0.0112	0.0104	0.005	0.002	0.0314	0.004	0.6491	0.2869	Q7	0.6491
impurum	13/2521	0.003	0.0459	0.014	0.0043	0.0183	0.0084	0.8367	0.0695	Q7	0.8367
impurum	13/2700	0.006	0.005	0.0129	0.006	0.008	0.4537	0.4995	0.0089	Q7	0.4995
impurum	13/3585	0.0037	0.0217	0.0104	0.0737	0.0104	0.0112	0.8534	0.0154	Q7	0.8534
impurum	13/3951	0.0051	0.0069	0.0051	0.004	0.003	0.103	0.869	0.0039	Q7	0.869
impurum	mc_tc_59	0.003	0.0129	0.0094	0.003	0.0178	0.9245	0.0075	0.022	Q6	0.9245
impurum	mc_tc_63	0.003	0.0179	0.004	0.0164	0.0066	0.7502	0.008	0.1939	Q6	0.7502
impurum	EPINAL_84	0.015	0.005	0.0171	0.1154	0.1176	0.6695	0.018	0.0424	Q6	0.6695
impurum	BDinant12	0.0095	0.0189	0.4389	0.003	0.0095	0.4819	0.0115	0.0269	Q6	0.4819
impurum	02--0856a	0.003	0.0094	0.006	0.007	0.0037	0.9649	0.004	0.002	Q6	0.9649
impurum	08--2050d	0.003	0.016	0.0056	0.0837	0.0356	0.7662	0.0869	0.003	Q6	0.7662
impurum	08--2204a	0.002	0.0026	0.003	0.003	0.003	0.9751	0.002	0.0092	Q6	0.9751
impurum	09--0710	0.009	0.0107	0.0129	0.0044	0.0049	0.9454	0.0059	0.0069	Q6	0.9454
impurum	09--0688	0.0061	0.0169	0.0099	0.0621	0.004	0.8919	0.0071	0.002	Q6	0.8919
impurum	10--0553b	0.003	0.0082	0.005	0.03	0.003	0.9299	0.0169	0.004	Q6	0.9299
impurum	10--0697b	0.051	0.0339	0.0896	0.01	0.0246	0.7626	0.0243	0.004	Q6	0.7626
impurum	12/0579a	0.0044	0.003	0.004	0.0021	0.6725	0.3056	0.006	0.0024	Q5	0.6725
immigrans	00--0061	0.9824	0.0033	0.003	0.002	0.002	0.0026	0.002	0.0028	Q1	0.9824
immigrans	03--0099a	0.9814	0.002	0.002	0.002	0.002	0.002	0.0026	0.006	Q1	0.9814
immigrans	04--0505a	0.9502	0.0082	0.0089	0.003	0.0029	0.0129	0.0061	0.0079	Q1	0.9502
immigrans	04--0518	0.8932	0.0061	0.005	0.004	0.0728	0.0111	0.0035	0.0043	Q1	0.8932
immigrans	04--0523a	0.9481	0.006	0.0073	0.003	0.003	0.0096	0.0178	0.0053	Q1	0.9481
immigrans	04--0534	0.9745	0.003	0.003	0.003	0.003	0.0031	0.004	0.0064	Q1	0.9745
immigrans	05--0011	0.9648	0.0065	0.004	0.003	0.006	0.007	0.0057	0.003	Q1	0.9648
immigrans	07--1115	0.9521	0.0095	0.0083	0.004	0.014	0.006	0.003	0.0031	Q1	0.9521
immigrans	08--0063a	0.9053	0.0126	0.0064	0.002	0.0589	0.004	0.0088	0.002	Q1	0.9053
immigrans	08--0074b	0.9707	0.0086	0.0041	0.003	0.0065	0.003	0.002	0.002	Q1	0.9707
immigrans	08--0159b	0.7901	0.0196	0.1179	0.0079	0.0385	0.0192	0.002	0.0047	Q1	0.7901
immigrans	09--0026	0.9759	0.004	0.006	0.004	0.002	0.002	0.0031	0.003	Q1	0.9759
immigrans	09--0043	0.906	0.0071	0.015	0.004	0.023	0.007	0.0349	0.003	Q1	0.906
immigrans	09--0079	0.8084	0.0586	0.0502	0.004	0.0137	0.0387	0.0095	0.0169	Q1	0.8084
immigrans	09--0085	0.9784	0.003	0.003	0.002	0.002	0.0076	0.002	0.002	Q1	0.9784
immigrans	09--1011	0.9811	0.0031	0.005	0.0028	0.002	0.002	0.002	0.002	Q1	0.9811
immigrans	10--0033	0.9661	0.0084	0.005	0.003	0.0094	0.002	0.004	0.0021	Q1	0.9661
immigrans	10--1377	0.9644	0.0125	0.0069	0.003	0.0056	0.0026	0.003	0.002	Q1	0.9644
immigrans	11--1058	0.0129	0.4494	0.0598	0.009	0.1864	0.0321	0.2474	0.003	Q2	0.4494
immigrans	11--1349	0.9391	0.0044	0.004	0.006	0.002	0.003	0.005	0.0366	Q1	0.9391
immigrans	11--1523	0.585	0.3896	0.0059	0.002	0.0041	0.003	0.0041	0.0063	Q1	0.585
immigrans	11--1760a	0.8735	0.0231	0.0194	0.0037	0.004	0.004	0.003	0.0693	Q1	0.8735
immigrans	12--0009b	0.8442	0.1119	0.0204	0.0049	0.0056	0.006	0.004	0.003	Q1	0.8442
immigrans	12/0588	0.9749	0.0039	0.004	0.004	0.0031	0.0031	0.002	0.005	Q1	0.9749
immigrans	12/1615a	0.9629	0.0117	0.0084	0.003	0.004	0.003	0.003	0.004	Q1	0.9629
immigrans	12/1726	0.9284	0.0055	0.0226	0.003	0.0087	0.003	0.0155	0.0133	Q1	0.9284
immigrans	12--2363	0.9569	0.0082	0.008	0.003	0.0084	0.006	0.003	0.0065	Q1	0.9569
immigrans	12--2374	0.9407	0.018	0.0072	0.0082	0.0065	0.0049	0.003	0.0115	Q1	0.9407
immigrans	12--2443a	0.4988	0.2243	0.1881	0.0155	0.014	0.004	0.0349	0.0204	Q1	0.4988
immigrans	12--2515	0.8615	0.0102	0.0667	0.0052	0.0059	0.0179	0.0253	0.0072	Q1	0.8615
immigrans	12--2564a	0.7893	0.0838	0.0792	0.005	0.0071	0.0276	0.003	0.005	Q1	0.7893
immigrans	18/0116	0.9036	0.0115	0.0509	0.0029	0.0113	0.0061	0.0105	0.0033	Q1	0.9036
immigrans	18/5021	0.9275	0.0129	0.0121	0.0345	0.005	0.003	0.002	0.003	Q1	0.9275
immigrans	CORBEIL_5	0.9716	0.0051	0.0038	0.005	0.004	0.003	0.003	0.0045	Q1	0.9716
immigrans	Montpellier	0.9786	0.003	0.0032	0.002	0.003	0.003	0.0029	0.0042	Q1	0.9786
immigrans	ORLEANS_36	0.9693	0.004	0.0112	0.003	0.003	0.003	0.0025	0.004	Q1	0.9693
immigrans	lyo_78	0.9704	0.003	0.006	0.0048	0.0049	0.0051	0.0038	0.0021	Q1	0.9704
immigrans	15/0048d	0.9755	0.005	0.005	0.0041	0.002	0.003	0.002	0.0034	Q1	0.9755
immigrans	15/0143	0.9628	0.0061	0.007	0.0033	0.004	0.002	0.003	0.0118	Q1	0.9628
immigrans	17/0883	0.9642	0.0105	0.0074	0.002	0.004	0.003	0.007	0.002	Q1	0.9642
flavidulum	02--0732	0.0035	0.0058	0.0109	0.9625	0.004	0.0054	0.005	0.003	Q4	0.9625
flavidulum	02--0819	0.002	0.003	0.0037	0.9803	0.003	0.002	0.002	0.004	Q4	0.9803
flavidulum	07--2014a	0.006	0.0083	0.008	0.9567	0.008	0.0079	0.003	0.0021	Q4	0.9567
flavidulum	07--2341a	0.0051	0.0051	0.8732	0.0454	0.0053	0.004	0.054	0.0079	Q3	0.8732
flavidulum	10--1318a	0.0085	0.0076	0.0114	0.9615	0.003	0.004	0.002	0.002	Q4	0.9615
flavidulum	11--0101b	0.004	0.2209	0.0375	0.7053	0.0088	0.0088	0.0093	0.0055	Q4	0.7053
flavidulum	11--1307b	0.0291	0.0333	0.0254	0.6839	0.078	0.011	0.0123	0.127	Q4	0.6839
flavidulum	12--3228	0.0177	0.4783	0.0119	0.4393	0.0152	0.004	0.0306	0.003	Q2	0.4783
flavidulum	13/0741	0.0249	0.1357	0.0327	0.7645	0.0092	0.026	0.003	0.004	Q4	0.7645
flavidulum	13/1573	0.003	0.0444	0.0465	0.8861	0.0023	0.0096	0.0041	0.004	Q4	0.8861
flavidulum	13/3054	0.004	0.0161	0.003	0.9631	0.004	0.0048	0.003	0.002	Q4	0.9631
flavidulum	13/3815	0.0066	0.014	0.007	0.9503	0.0104	0.0054	0.0043	0.002	Q4	0.9503
flavidulum	13/3966	0.003	0.004	0.0071	0.9735	0.003	0.003	0.0044	0.002	Q4	0.9735
flavidulum	17/0587	0.005	0.0082	0.008	0.9425	0.0042	0.0041	0.0059	0.022	Q4	0.9425
flavidulum	17/1244a	0.003	0.0053	0.003	0.9695	0.002	0.0053	0.01	0.002	Q4	0.9695
flavidulum	17/1545	0.0055	0.0117	0.0086	0.9232	0.009	0.015	0.025	0.002	Q4	0.9232
flavidulum	17/1845	0.003	0.0029	0.002	0.9795	0.0056	0.003	0.002	0.002	Q4	0.9795
flavidulum	17/2077	0.004	0.0031	0.0041	0.9748	0.003	0.0047	0.004	0.0022	Q4	0.9748
